# Supplementary material for: Membrane Molecular Species Remodeling as a Signature of ω-3 Fatty Acid Action in Cultured Neural Cells
Source: ASN Neuro. 2026 Mar 22;18(1):2644959. doi: 10.1080/17590914.2026.2644959 (PMC13007425; doi:10.1080/17590914.2026.2644959)
Supplement: Suplemental Table S3_Nicholas EPA DPA DHA exp.xlsx [file TASN_A_2644959_SM8038.xlsx]

## Sheet: final 381
	Table with AREAS of all lipids identified after 24h treatment with 25 µM DHA or DPA or EPA
	Yellow highlight are the internal standards from SplashLipidomix from Avanti
	Lipid molecules with a number after (ex. LPC(16:0)2) indicate that is a second isomer, with different retention time from the first
	Area						Well-01	Well-02	Well-03	Well-04	Well-05	Well-06	Well-07	Well-08	Well-09	Well-10	Well-11	Well-12	Well-13	Well-14	Well-15	Well-16	Well-17	Well-18	Well-19	Well-20	Well-21	Well-22	Well-23	Well-24	Well-25	Well-26	Well-27	Well-28	Well-29	Well-30	Well-31	Well-32	Well-33	Well-34	Well-35	Well-36	Pool-QC-01	Pool-QC-02	Pool-QC-03	Pool-QC-04	Pool-QC-05	Pool-QC-06	Pool-QC-07
ID	LipidMolec	CalcMass	BaseRt	MolFormula	MainIon	TotalGrade	Neuro-EPA	Neuro-EPA	Neuro-EPA	Neuro-EPA	Neuro-EPA	Neuro-EPA	Neuro-DPA	Neuro-DPA	Neuro-DPA	Neuro-DPA	Neuro-DPA	Neuro-DPA	Neuro-DHA	Neuro-DHA	Neuro-DHA	Neuro-DHA	Neuro-DHA	Neuro-DHA	Co-Cult EPA	Co-Cult EPA	Co-Cult EPA	Co-Cult EPA	Co-Cult EPA	Co-Cult EPA	Co-Cult DPA	Co-Cult DPA	Co-Cult DPA	Co-Cult DPA	Co-Cult DPA	Co-Cult DPA	Co-Cult DHA	Co-Cult DHA	Co-Cult DHA	Co-Cult DHA	Co-Cult DHA	Co-Cult DHA	QC	QC	QC	QC	QC	QC	QC
L-001	AcCa(16:0)	399.335	5.1009	C23 H45 N1 O4	M+H	A	45753	29557	24385	22463	41847	38509	41359	32392	17211	13243	31375	28000	24716	31419	11266	13287	22011	29784	452190	603520	553450	556340	597680	745140	261030	427540	335940	363010	381200	435100	251390	288450	279550	289000	333890	309530	172900	153960	123550	207450	179420	157010	137790
L-002	AcCa(18:1)	425.351	5.2806	C25 H47 N1 O4	M+H	A	120960	100940	61707	58689	114840	109440	121550	102550	34395	18236	70632	63432	86265	130950	15656	18634	46316	68412	500280	545060	924600	774790	1168700	1354100	284980	419550	537930	592850	750380	839880	267270	316690	468440	437870	581940	514180	276430	255050	222140	332590	272860	263610	228800
L-003	AcCa(18:2)	423.335	4.4726	C25 H45 N1 O4	M+H	A	6944.7	5415.6	2124.8	3632.4	4340.4	3446.8	5443.2	6075.2	886.36	1507.3	2839.9	2265.1	3508.3	8669.4	1109.4	1468.9	1484.9	3096.5	9567.2	10020	27974	18441	43334	46609	8644.4	3947.3	14103	14288	20515	24347	9345.4	11331	15556	12220	17199	17812	12160	10854	8582.1	9457.4	7632.2	11344	10448
L-004	Cer(d18:0_24:1)	649.637	15.39	C42 H83 N1 O3	M+H	A	14671	14220	19704	18584	24556	27720	21162	16063	19340	15239	20893	18438	23388	30723	19937	16501	15245	24189	71214	57398	67396	70336	53301	78868	54301	99206	49696	87539	45410	68109	69656	78952	79967	85756	53987	84804	33070	33551	30971	43345	36849	33811	27393
L-005	Cer(d18:1_16:0)	537.512	12.9504	C34 H67 N1 O3	M+H	A	493330	481860	435070	395580	686990	681990	775270	686650	497610	420650	657990	635810	727410	769100	465030	391760	594550	779960	2674300	2407700	2299000	2483900	2093000	2800800	2388600	3360400	2040300	2789300	1939900	2530700	2793200	3144100	2795700	3270300	2604700	3046700	1439700	1379500	1331500	1599500	1494000	1371300	1268300
L-006	Cer(d18:1_18:0)	565.543	13.7452	C36 H71 N1 O3	M+H	A	5927000	5059600	6684400	6132100	8155100	8584000	8314900	5847600	7538100	6398100	7542900	6685300	7261500	8235900	7129300	7048600	6186300	7815800	5097200	4418000	3977700	4620400	3901200	5794200	3739000	6551300	3059700	5460700	2661300	4466600	5287500	5932400	4942600	5788400	3951900	5554600	4623800	4613300	3961100	5956400	4676000	4697000	3962900
L-007	Cer(d18:1_20:0)	593.575	14.5578	C38 H75 N1 O3	M+H	A	269330	198970	267290	246800	354300	374740	347350	239120	299650	251220	293970	274910	330220	342260	269410	293190	249770	312100	809760	678660	734930	769690	612880	957100	588840	1063400	457090	894370	423420	704460	838670	960350	926350	946110	622300	873820	365190	394340	342830	522480	398830	398690	334240
L-008	Cer(d18:1_22:1)	619.59	14.3735	C40 H77 N1 O3	M+H	A	18776	19371	21243	21472	28506	35233	29960	23561	25734	20348	28725	23049	28038	31214	26586	26102	23590	30007	319930	261590	254200	270980	224530	363260	222340	409870	169080	314250	151500	257380	318690	352170	364380	344850	237160	366390	113330	107110	91980	151320	115490	105620	88949
L-009	Cer(d18:1_24:0)	649.637	16.0471	C42 H83 N1 O3	M+H	A	74887	53645	80249	78972	104310	115120	75402	57149	71517	62030	67295	72816	69578	78831	67853	72122	70769	93564	641540	523460	572090	571050	464030	742510	397490	651100	314110	566290	271500	453810	588690	674250	644080	643410	429250	718880	211220	226800	195250	294600	218900	222820	194950
L-010	Cer(d18:1_24:1)	647.622	15.0889	C42 H81 N1 O3	M+H	A	258360	222250	307000	271960	357600	430360	385520	268270	352510	282970	340190	321760	398620	434730	352030	354940	288640	395170	4079000	3277400	3494300	3350800	3168100	4336900	2933200	4755200	2171500	4038700	2145000	3438500	4020500	4691700	4454600	4364900	3152100	4244500	1511700	1493400	1310800	2061000	1453800	1591500	1157600
L-011	Cer(d18:2_16:0)	535.496	12.1844	C34 H65 N1 O3	M+H	A	18515	7765.3	12033	14819	17875	13344	14486	35718	12228	2737.7	13656	12886	16163	19087	6082.9	5534.7	13299	43823	197910	165720	152420	133710	146250	189840	140740	231760	121620	168390	108420	187820	208090	208550	177280	202090	169930	203290	59343	78473	72405	88010	58271	86128	67693
L-012	Cer(d18:2_18:0)	563.528	13.0313	C36 H69 N1 O3	M+H	A	315440	317970	311800	316000	422110	410010	428570	389020	400200	338960	393870	380310	459770	543620	462010	438830	398140	467480	352130	310480	261770	278250	260400	298360	267430	373760	221530	287590	211960	277290	369280	416410	342990	382930	322210	376710	318170	287630	275620	380020	325970	285080	278170
L-013	Cer(d18:2_20:0)	591.559	13.8102	C38 H73 N1 O3	M+H	A	41029	37830	56317	30447	56242	61719	63780	49411	65570	58287	62193	46120	54958	71698	48075	78368	53411	57872	190570	159910	78926	145620	141370	188170	132680	221610	55838	180540	55104	147080	198360	179980	181170	197880	142000	213560	87563	92920	65634	99856	73922	80006	65553
L-014	Cer(d18:2_24:1)	645.606	14.3561	C42 H79 N1 O3	M+H	A	18819	16313	21436	19046	24864	30189	31352	23136	26472	24235	26448	24981	31822	36627	29214	30175	24105	27550	441440	372490	271320	263070	245350	361590	247800	462880	160570	307930	144180	268850	424000	530260	435440	401510	308760	487220	120960	117840	100850	168120	132520	125810	101860
L-015	CL(16:0_16:1_18:1_18:1)	1402.99	17.1224	C77 H144 O17 P2	M-H	C	4524.1	5985.5	4589.2	5620.9	6512.7	6889.8	6134.1	6911.8	11175	8718.1	7353.5	8917.4	1731.7	13089	3609	8318.6	4965.2	5416	20485	20897	14320	18628	17043	20241	16802	29977	11780	19958	14835	17862	12918	26861	13354	7961.3	12000	13963	5951	10789	8911.8	10575	7185.3	7640.7	6206.7
L-016	CL(16:1_16:1_16:1_18:1)	1372.94	16.0498	C75 H138 O17 P2	M-H	B	11293	10781	14455	13468	10999	16486	15354	16379	23064	19183	15733	15232	5828.5	23800	11642	17411	10174	12071	44630	42998	26372	23887	29602	28474	25273	42294	19240	30178	21771	29947	23628	45508	20164	13886	23618	25332	17263	16197	14083	23238	16163	14674	13606
L-017	CL(16:1_16:1_18:1_18:1)	1400.97	16.5565	C77 H142 O17 P2	M-H	A	22920	24363	29059	24004	26563	24352	35181	37308	45868	33222	27751	29831	13968	49276	17111	32528	21784	24813	105810	95210	65260	69873	72828	77661	76341	106980	58089	76770	58096	72574	62728	113760	50922	47854	50296	67748	36561	38111	37170	54128	38301	37424	33322
L-018	CL(16:1_16:1_18:1_18:2)	1398.96	16.1194	C77 H140 O17 P2	M-H	B	12354	11881	17245	13277	14791	15269	18496	14935	27132	22217	12895	15168	4029.2	24493	9965.3	20705	8400	13813	25109	28513	14783	18173	18943	18431	18129	27108	12041	20001	13503	18257	17192	28340	14964	10770	13579	16775	12298	12294	10959	17617	11824	10798	9819.7
L-019	CL(16:1_18:1_18:1_18:1)	1429	17.0891	C79 H146 O17 P2	M-H	A	21773	18616	23427	21849	25126	28053	30253	33423	40691	28156	25251	27167	5713.1	40318	15735	33227	20995	21246	100860	84280	61221	69587	69284	71013	59348	99574	52687	71660	53443	67967	69165	114360	53298	42896	44541	63289	34587	36943	31250	43129	37722	33109	31509
L-020	CL(16:1_18:1_18:1_18:2)	1426.99	16.6362	C79 H144 O17 P2	M-H	B	17407	18798	23864	17659	19701	21487	23581	25646	37295	32526	22678	25152	3699.6	34918	16472	32339	16079	20224	51248	50274	32566	37484	37443	40383	36069	59994	26770	39919	29724	36402	35040	59828	25806	22096	25472	33366	23424	23747	18010	30486	24909	22305	18517
L-021	CL(16:1_18:1_18:2_18:2)	1424.97	16.2348	C79 H142 O17 P2	M-H	C	7670.8	8885.4	10599	9647	8698.1	10411	13572	14231	17827	17243	12125	10974	2093.9	16572	8257.2	16574	7122.5	8323.6	10781	9401.6	7568.6	6459.6	9191.9	7184.7	7234.3	14245	5305	6702.8	4398.8	8020.5	8382.2	15752	4673.3	4950.4	6008.1	8019.8	5970.9	5836.3	6359.7	9001.4	9259.7	6548.8	6584.2
L-022	CL(18:1_18:1_18:1_18:1)	1457.03	17.5661	C81 H150 O17 P2	M-H	A	8444.3	5960.2	6840.3	7403.1	8538.7	11981	11170	12740	14977	9205.2	11044	14446	3633.3	16062	5759.9	11861	7834.3	10597	31449	22009	20563	20589	20513	26168	16094	32600	17748	24428	20742	25888	20963	36795	19586	13717	16236	16351	11508	13723	10368	12231	10631	7688.3	10125
L-023	CL(18:1_18:1_18:1_18:2)	1455.02	17.1771	C81 H148 O17 P2	M-H	C	12618	10200	11239	10570	13817	13407	14581	17572	21343	12979	15544	17717	1769.9	22029	5601.9	12513	9658.3	13110	25385	25371	13498	21106	22152	20635	16255	29746	14983	19456	15387	19184	17603	35956	17321	12388	11713	17947	11481	11743	7106.6	15629	12035	11244	9785
L-024	CL(20:4_16:1_16:1_18:1)	1422.96	16.5571	C79 H140 O17 P2	M-H	C	7502.6	9304.2	9773.5	8837.4	7776	9713.6	13015	12149	17401	12595	10399	11672	1980.8	18994	5462.3	13811	6647.4	9240	34756	33336	21479	26528	28243	31631	23827	42283	19760	26882	20693	27931	21766	37599	20042	15825	17895	23564	13091	12445	12057	16011	12016	12613	11903
L-025	CL(20:4_16:1_18:1_18:1)	1450.99	17.0577	C81 H144 O17 P2	M-H	C	8009.7	7826.4	7189	7745.7	8461.5	9818.3	9603.4	10365	14686	10865	8767.3	10650	1039.6	14104	4657.3	10838	8032.7	9577.9	37362	33062	22883	23976	23607	26857	21324	41111	19640	26660	18381	25244	24292	41119	19802	16317	16433	24498	11872	13356	10676	16380	13284	10293	10410
L-026	Co(Q10)	862.684	16.5641	C59 H90 O4	M+H	A	96352	77949	140420	118450	139210	156950	114430	67670	128640	118830	128120	122110	61186	94455	107110	131680	103080	123080	489150	446760	493130	468750	427840	620880	292800	443020	252270	423870	196050	353480	420300	344440	513010	477530	313590	490740	185860	208870	168310	277250	206250	211490	168900
L-027	DG(14:0_16:0)	540.475	13.4207	C33 H64 O5	M+NH4	A	30415	28601	63723	54325	57444	51185	54248	36921	65310	48355	45755	48465	52757	62810	58272	68066	44499	68477	267530	219540	183180	195100	188470	262330	182280	338310	116900	219130	120030	192860	249720	315550	279300	239210	192680	258050	100760	85877	79116	126790	119800	107380	81954
L-028	DG(15:0_18:1)+D7:(s)	587.551	13.7451	C36 H61 D7 O5	M+NH4	A	2091300	1312300	2418100	1964000	3080700	2988300	2193000	1599400	2611500	2274800	2420400	2492200	2152500	2272900	1906600	2289800	2029200	2803100	3233900	3035000	2403900	2854000	2671700	3468800	1953800	2812900	1654600	2696600	1309100	2199400	2671900	3080400	3002900	2946000	2464700	2747600	2042000	1858100	1437600	2449400	2033000	1934800	1472500
L-029	DG(16:0_16:1)	566.491	13.4228	C35 H66 O5	M+NH4	A	83441	160760	259470	209820	299750	304090	258950	203290	260280	218260	252190	280500	248300	350260	263500	267530	199020	289490	2430000	2018700	1770300	1690700	1919900	2319700	1315800	2174600	1011200	1832600	932400	1393400	1678800	2128700	2428600	1822300	1791200	2202700	768060	851930	660350	1096300	944320	750790	673780
L-030	DG(16:0_18:1)	594.522	14.1536	C37 H70 O5	M+NH4	A	534940	500440	881320	754670	1109300	1046100	829960	633970	883650	746700	790460	870840	841170	1067300	779260	748770	681870	1020500	8337700	6835100	6137500	6483200	5693000	8418000	4610400	7750500	3620600	6826000	3174200	4840200	5849700	7029000	7365200	7587400	5325800	6857200	2450600	2577200	2048900	3271400	2618300	2621200	2018600
L-031	DG(16:0_18:2)	592.507	13.6802	C37 H68 O5	M+NH4	A	1868200	1410300	1819500	1751800	1972600	1910000	1547200	1509300	1929800	1873800	1997500	2130300	1922800	1620400	1497300	1674300	1658600	1869300	2895100	2865400	2659800	2615700	2393800	2860500	1917300	2348000	1814900	2261100	1728300	2095000	2166300	2255100	2641400	2770000	2493200	2434500	1921500	1820100	1700900	2146500	1894000	1841100	1802500
L-032	DG(16:1_18:0)	594.522	13.4158	C37 H70 O5	M+NH4	B	121250	118030	121240	107100	146030	157170	158770	107950	123220	114010	135760	170480	164600	155300	121460	115790	132720	181940	967540	824990	721160	792050	762240	960690	566090	771610	477630	714010	449180	575530	626890	659270	902880	749250	715530	844780	325510	425950	353810	547490	403230	381680	399370
L-033	DG(16:1_18:1)	592.507	13.4132	C37 H68 O5	M+NH4	A	150950	194150	315350	269100	368220	392360	332360	1550900	362040	267830	327010	323200	326390	443090	304710	256360	1718100	312840	1882900	1582600	1661300	1593000	1483900	2052100	1069400	1766600	924510	1242200	888860	1273200	1266800	1721100	1859600	1827800	1265600	1570500	749650	724300	526580	860290	764050	649430	510740
L-034	DG(18:0_18:1)	622.554	14.1541	C39 H74 O5	M+NH4	A	442710	372850	518210	433570	605750	740260	579520	351550	549920	452390	484910	603430	521270	474150	531550	499130	506020	653080	3310900	2144800	2256500	2263900	2219000	2792600	1593600	2799700	1443300	2488200	1271700	1969300	2215500	2742200	2650800	2300100	2123300	2937000	1103500	1166100	1130600	1752500	1129700	1095900	1072100
L-035	DG(18:0_20:3)	646.554	14.7045	C41 H74 O5	M+NH4	A	709470	552070	1231800	1033600	1539100	1737200	711820	683370	1311600	1125800	1518700	1679300	506660	633750	1316800	1233200	1090600	1823200	7807600	7689100	12020000	13835000	8196900	18966000	5595000	8408000	7160800	12933000	3441200	7067300	12224000	4960900	13985000	15677000	5315600	9011100	4243900	4180100	3290900	5230900	4180700	3850000	3094700
L-036	DG(18:0_20:4)	644.538	14.1027	C41 H72 O5	M+NH4	A	1337700	818980	2379500	1771000	2900200	2656900	1203000	1034500	2370300	2224300	2286700	2839900	827250	1153300	2138200	2085400	1905000	3066200	6955300	7277700	9718500	11464000	6150300	15535000	4376500	7070600	5158300	9683800	2725400	5372900	9713200	4517200	11276000	12279000	4469000	6639600	3378200	3267700	2520500	4479900	3742600	3314500	2539500
L-037	DG(18:0_22:3)	674.585	15.2387	C43 H78 O5	M+NH4	A	19735	15990	25968	22584	35934	37362	21528	21543	27733	23808	28004	30442	18493	26181	22037	19567	21106	30017	152920	137440	176240	209350	141330	255430	101800	145060	115970	170550	78294	123280	163060	104300	206010	218200	105430	147650	68476	74701	57919	82854	74989	70468	56814
L-038	DG(18:0_22:5)	670.554	14.7543	C43 H74 O5	M+NH4	A	170520	120060	204650	170400	304270	228630	146210	127520	189650	224960	189250	175400	102270	122430	108720	149750	120660	178100	331080	547070	287520	311250	451780	368800	305730	483900	165350	261760	121270	364730	163910	160050	262690	196110	131760	152490	148680	137750	132140	173250	142700	169420	113540
L-039	DG(18:1_20:4)	642.522	13.9475	C41 H70 O5	M+NH4	A	490700	369360	899200	756040	627670	664340	318120	242230	619160	570940	483370	600150	163390	315020	446270	501570	387700	616860	1804100	2122500	3071000	2729100	1386900	4291800	1240500	1984900	1406500	2052500	898970	1731000	2324600	1110600	2579100	3040200	1233000	1381500	975550	1048200	639880	1047200	866330	864870	794620
L-040	DG(18:1_22:2)	674.585	14.8344	C43 H78 O5	M+NH4	A	337530	255980	505460	421990	520940	718760	311210	225660	510640	460440	604810	818790	216780	221070	561060	451570	517440	786000	3524500	3268200	4512100	5566700	3379300	7916800	2060300	3515800	2535600	5153000	1515300	2882400	4612000	2023300	5781700	5660000	2283400	3913100	1567000	1710500	1557500	2535100	1570300	1694300	1544300
L-041	DG(18:1_22:3)	672.569	14.4993	C43 H76 O5	M+NH4	A	816160	469040	1126300	857330	1257600	1503200	663260	455480	1076100	1039200	1111800	1530100	428520	45485	39312	1088900	1049100	64378	512780	473630	543830	616860	423230	843620	293610	513060	296610	514210	214240	368870	477290	392200	712260	673520	330150	504140	227070	253160	180370	291660	230540	175620	200340
L-042	DG(18:1_22:6)	666.522	13.8624	C43 H70 O5	M+H	A	1882200	1262800	3057700	2269600	3017700	3247300	1510300	1296100	2814600	2868100	2905700	3416600	1090500	1331500	2771300	2689500	2460500	3500900	6623500	7240400	8805000	10038000	6179700	11900000	4967800	6738600	5471200	8531000	3637900	6455300	8567500	4395200	9726200	10885000	5093100	6600700	4321500	4465000	3841900	5376400	4413900	4607300	3880400
L-043	FA(18:3)	278.225	6.5829	C18 H30 O2	M-H	C	310.65	392.93	321.71	143.11	440.82	391.14	197.46	0.0023684	234.61	142.05	346.54	338.49	166.18	673.94	666.68	312.66	472.19	812.48	3893.5	2699.1	1167	1088.3	1200.6	1568.7	2405.8	3241.7	1162.2	1724.2	626.95	1426.8	3570	3649.3	2506.5	3294.2	2673.9	2500.7	1102.5	731.74	961.27	1333.7	861.05	1035	802.25
L-044	FA(20:3)	306.256	8.1251	C20 H34 O2	M-H	C	28354	29340	34513	23019	52340	60072	46117	39666	50049	39849	41786	38823	41805	77701	68867	41583	49230	68002	304720	184910	85242	67955	69821	106660	174340	253530	60770	97730	59517	93666	301650	315750	202300	257770	182200	220160	75649	71204	59101	97298	80843	65282	64990
L-045	FA(20:4)	304.24	7.05	C20 H32 O2	M-H	C	33708	27944	30510	23263	72737	65571	55984	38109	43983	38006	37813	38044	39640	71101	44212	36471	44762	62754	144510	96218	49054	34330	36671	51407	105580	143660	34002	54387	30852	58142	167600	164650	103290	128600	98424	109910	47521	44290	41507	62013	45979	42439	38083
L-046	Hex1Cer(d18:1_16:0)	699.565	12.3174	C40 H77 N1 O8	M+H	A	150680	166350	162170	154640	223330	227730	236210	161940	151180	170950	175910	189780	241860	280960	157560	182020	185600	262730	377750	270860	259170	238790	257130	276390	200210	320890	143240	247120	161080	264890	276370	337140	244780	230490	246300	267130	171170	174440	147100	230910	159800	165980	154400
L-047	Hex2Cer(d18:1_16:0)	861.618	12.3384	C46 H87 N1 O13	M+H	B	113870	140640	234350	245550	205510	227390	205910	94976	244210	231060	187820	180020	55446	82644	76425	92235	55767	122250	115720	75834	101020	97713	90003	120310	86868	117230	84759	115200	60521	108980	121030	118950	140120	117020	77787	86579	126960	81876	98591	123550	87697	116460	67967
L-048	Hex2Cer(d18:1_24:1)	971.727	14.0892	C54 H101 N1 O13	M+H	B	5463.7	9405.1	8727.5	6365.3	15836	12251	13181	7511	9155	9926.5	9930.5	12116	11402	8898.8	12592	9469.9	7077.5	8752.3	132510	112760	135620	131910	106740	158810	94112	160390	76014	143780	71694	129610	134870	152520	148670	148990	92607	116040	46328	45657	34473	60576	50680	46165	36710
L-049	LPC(16:0)	495.332	4.8612	C24 H50 N1 O7 P1	M+H	A	7210100	4972400	5703300	5942300	8345100	7582300	8721700	5095000	8323300	5395500	5855200	4688800	10127000	8414200	4804200	4405300	4429100	7091700	18033000	13740000	13487000	10838000	11517000	20729000	12446000	14464000	10127000	13933000	9905100	12797000	13544000	11709000	13498000	13351000	14758000	19444000	6525900	7071800	5941000	8814000	6937800	6994300	6087000
L-050	LPC(16:0)2	495.332	4.4386	C24 H50 N1 O7 P1	M+H	A	689120	476860	1144400	715560	2895900	2068000	1922000	545090	1333900	716070	696350	962870	1470100	2683300	1316300	1215200	777370	1344600	1809700	1294300	2165900	1525500	1576600	2849300	2948100	1598200	1505200	2147600	1151200	1374100	2619100	2099800	2883800	1575600	3487200	5415000	1348000	938810	707090	1103500	1448500	967400	779230
L-051	LPC(18:0)	523.364	6.772	C26 H54 N1 O7 P1	M+H	A	1485000	1094200	1244200	1203100	2391100	1948700	2664100	1519800	2057400	1337700	1541500	1599700	2158500	1862200	1336500	1427000	1378000	1808000	1678300	1209600	1352600	1117300	1111200	1366300	1289400	1416400	1046500	1152800	816590	1292300	1533700	1366900	1364100	1438700	1334900	1404500	1065800	1077500	884660	1299500	1106800	1032600	928920
L-052	LPC(18:0)2	523.364	6.4066	C26 H54 N1 O7 P1	M+H	A	116320	82549	87150	94185	143240	129570	189990	120490	143180	93989	115610	119350	207570	122000	95049	106160	97847	121950	125110	100370	91932	95295	78709	92696	85272	111830	75981	81672	74737	96962	102070	101330	88871	108820	86305	86393	79594	80096	68606	101040	78521	82059	69146
L-053	LPC(18:1)	521.348	5.1536	C26 H52 N1 O7 P1	M+H	A	3342600	2046400	2273100	3023400	3088100	2650500	2833200	2723800	4085100	2998700	2411800	1530100	4790400	3358400	2122200	1936900	2043900	2815400	7984200	4227700	5804900	5116500	3563400	7794500	3511800	6985200	4322300	5521700	4486600	6477300	4834500	4211100	4442400	5677700	4436000	7083600	2557700	2807900	2610100	3782400	2645500	2690600	2611900
L-054	LPC(18:1)+D7:(s)	528.392	5.0997	C26 H45 D7 N1 O7 P1	M+H	A	12725000	9134300	11756000	11236000	15281000	13413000	11732000	8713900	13043000	11767000	14064000	12235000	12218000	13926000	7561700	13291000	11627000	14724000	15022000	13509000	13481000	11807000	12145000	14016000	8470400	13079000	9372300	12340000	7952000	11050000	9992500	11355000	9715500	12440000	9542500	11897000	9280200	9077900	7105300	10943000	9332100	8964400	7129000
L-055	LPC(20:1)	549.379	6.7963	C28 H56 N1 O7 P1	M+H	A	78094	56768	82547	84474	125460	103070	99391	68603	135060	104970	81844	59792	143680	100330	92345	92183	70652	93402	152180	106430	124470	88860	80826	145520	103770	148740	77632	105820	88558	136210	145180	143800	121630	138860	140710	149480	70943	68026	64962	91509	69190	67045	64352
L-056	LPC(20:1)2	549.379	6.4747	C28 H56 N1 O7 P1	M+H	A	8782.4	5232.7	14163	12547	44899	31469	22702	9561.1	22627	14845	10099	11412	21741	43120	18930	17356	12737	19639	31305	23978	45292	27415	36851	60818	56127	34767	22310	51161	24922	30691	36222	53314	64292	32929	71341	106470	21257	18394	10827	19280	21985	15864	12721
L-057	LPC(20:3)2	545.348	4.8583	C28 H52 N1 O7 P1	M+H	A	188140	128580	158740	174620	114080	295290	388390	251270	265960	160490	167860	137300	314460	190050	164210	127820	203880	312180	558820	261110	502790	322610	146980	809400	190350	462790	310490	472710	343580	491100	507030	471070	312880	496640	262350	261880	231410	216820	175430	261290	227560	221930	176450
L-058	LPC(20:3)	545.348	4.9749	C28 H52 N1 O7 P1	M+H	A	180010	119300	152020	164450	116960	295290	374560	251270	270830	160490	159070	132930	289680	179390	158860	127370	196320	308610	568360	261110	533230	329580	285790	773360	175130	474120	283570	451580	347390	506970	539450	471070	596230	499150	275670	234670	231410	219600	178150	271090	227560	221930	180210
L-059	LPC(22:3)	573.379	6.2068	C30 H56 N1 O7 P1	M+H	A	33320	25090	31961	28884	103480	63366	73727	51889	43610	28727	28976	24968	56113	92611	31059	22570	38107	59252	137830	66184	121740	77805	68933	176330	136790	117900	74077	112420	79777	114010	149720	140230	148150	122600	147970	169090	48858	46863	42744	64226	52773	46970	44548
L-060	LPC(22:5)	569.348	4.1107	C30 H52 N1 O7 P1	M+H	A	85288	43530	50378	46299	376990	63704	111420	107390	51504	34391	36159	26426	35260	20659	10399	18989	19898	31431	58074	22958	45604	26967	11671	66364	19119	50049	29971	38073	36601	53509	12814	18546	21702	11321	6979.6	6781.7	26521	23266	24116	36433	25236	26071	25501
L-061	LPE(16:0)	453.286	4.9456	C21 H44 N1 O7 P1	M+H	A	101730	84126	143060	129360	273470	157190	198340	138480	258400	248740	101750	76109	161710	192350	149590	141000	132590	157760	302930	166690	201620	158500	115090	310670	162600	281490	122020	190330	149730	239840	216240	219390	204000	251840	183620	239090	111680	110940	107540	171720	113570	119700	109640
L-062	LPE(18:0)	481.317	6.9496	C23 H48 N1 O7 P1	M+H	A	188840	153890	187630	231830	256160	230870	228880	163840	264270	223890	200630	189790	380200	220460	205860	250860	171230	198870	299770	216240	195570	183730	175790	231850	202740	243720	141060	192400	133740	195220	249010	251160	236740	246970	203480	292690	166010	149720	141510	185160	167090	159600	136640
L-063	LPE(18:0)2	481.317	6.5982	C23 H48 N1 O7 P1	M+H	B	20761	14655	13012	21889	16832	18462	16243	14720	24520	19382	18130	15122	40045	19234	15339	16693	13536	15135	26776	20712	13973	15479	11869	19401	12084	19330	10912	11247	10655	17339	13854	17500	14398	17145	13104	19185	13544	13705	11505	17546	12257	12108	11198
L-064	LPE(18:1)	479.301	5.2613	C23 H46 N1 O7 P1	M+H	A	321760	289270	546590	456970	1450600	572100	811840	572950	1060000	881920	398190	275390	499640	722250	684150	516510	474370	656280	2413200	927870	1653400	1014800	631780	2786300	971940	2004300	794160	1219500	1126800	1870900	1636300	1391200	1633600	1905300	1233400	3401400	592090	626420	612300	962590	604520	659530	638630
L-065	LPE(18:1)2	479.301	5.566	C23 H46 N1 O7 P1	M+H	A	350540	313670	592840	499470	1450600	623780	887440	624520	1145000	952460	430350	300110	540130	787400	743750	564400	517100	713810	2556500	976230	1740600	1073500	674930	2959100	1038300	2117900	845630	1296100	1185600	1965200	1739200	1467300	1739300	2002400	1306600	3401400	634960	667810	653210	1028500	646720	702850	680760
L-066	LPE(18:1)+D7:(s)	486.345	5.2175	C23 H39 D7 N1 O7 P1	M+H	A	321710	253500	346930	335730	482590	386430	354930	220040	370020	314130	408020	351570	273230	396350	254580	402670	326030	418780	456510	374410	366570	342500	351890	389730	261090	371910	233030	338590	233710	336460	290280	353710	306110	346540	254930	316580	271260	270730	213400	329040	283270	278190	227970
L-067	LPE(20:1)	507.332	6.8865	C25 H50 N1 O7 P1	M+H	A	38852	33120	100950	68396	221870	101900	188900	93591	181990	145680	52444	66656	51732	106950	152410	126460	87033	123140	137340	49257	154020	74605	58857	216370	60963	124680	51907	116880	68473	105440	149140	150420	199410	124310	68072	160650	78747	70353	55136	91715	87179	75090	57602
L-068	LPE(20:3)	503.301	4.7882	C25 H46 N1 O7 P1	M+H	A	358680	349940	903550	651180	2229100	1633300	1596800	802730	1588500	1129700	527400	520240	441300	2244600	1054800	799400	774320	1204800	2669800	931380	2816500	1414100	1035300	4171400	2445100	2329200	926870	2232000	1388700	2076600	2468500	2419800	3122900	2342500	2656100	4608500	1009900	913910	730030	1174700	1027000	876470	742970
L-069	LPE(20:3)2	503.301	5.0136	C25 H46 N1 O7 P1	M-H	A	190740	192870	448820	331180	1081200	1045500	996090	556630	912670	757980	272000	287990	243270	1462200	772800	397140	394400	675350	1815200	530150	1688600	819570	604850	2555000	1892200	1680900	550410	1136700	856630	1545100	2023100	1873700	2363700	1676000	1435300	2447500	629430	504410	473970	797010	644710	477080	461150
L-070	LPE(20:4)	501.286	3.7134	C25 H44 N1 O7 P1	M+H	A	286340	295450	614580	353110	481380	673670	1315900	778800	1089500	1031800	327260	314000	377130	928490	468500	406720	557760	750450	1968600	576500	1365600	727400	384630	2088100	980900	1512400	616860	899040	987990	1704500	1180600	1120000	1436200	1422000	1085200	1094100	667490	642970	609730	995350	650250	669860	633710
L-071	LPE(20:4)2	501.286	3.9751	C25 H44 N1 O7 P1	M+H	A	303410	312200	650930	353110	503190	703850	1386000	778800	1162100	1106400	353600	334750	400460	928490	503070	432130	586960	791230	2115600	628970	1485800	790550	413630	2274900	980900	1638200	616860	973830	987990	1846300	1280100	1217200	1547700	1544200	1164800	1163400	667490	689550	647640	1047200	650250	716120	670050
L-072	LPE(22:2)	533.348	7.3712	C27 H52 N1 O7 P1	M+H	A	5510.1	4971.9	21026	10527	38565	13821	35231	16656	39420	25527	7067	4828.6	6630.4	16683	34545	21048	13637	24812	59237	17446	83247	38737	10947	109590	46059	81888	28303	56836	36901	40493	47609	32750	50715	78925	51143	78697	30619	20620	21652	33647	29582	24876	20834
L-073	LPE(22:3)	531.332	6.3601	C27 H50 N1 O7 P1	M+H	A	98558	98311	249870	184410	581600	201810	447590	247820	431410	348980	144610	143770	109500	544630	333330	219040	202080	311380	915970	304850	884520	463090	324830	1395800	771160	705940	299490	664210	436880	638340	799430	783450	1106600	720670	643790	1110600	308930	262940	229830	362000	306760	274590	233960
L-074	LPE(22:5)	527.301	4.6423	C27 H46 N1 O7 P1	M+H	A	76428	59255	144790	95873	1815200	272350	356000	157140	260130	190840	88696	93448	75347	368250	138800	123520	129090	201690	246980	87933	240750	130520	91631	383950	326920	215510	86060	193320	128920	204860	211240	229350	270620	198490	235960	449920	122440	108120	91095	144680	123760	110010	95416
L-075	LPE(22:6)	525.285	3.5067	C27 H44 N1 O7 P1	M+H	A	103030	97469	229040	137760	279930	137880	463170	277690	389190	363060	120970	25637	239160	657640	479610	92990	385080	531970	591390	156790	75471	171110	46941	111350	256690	471370	179090	91327	284160	501870	236310	250570	403540	830190	372540	800520	401560	355170	301710	546810	425280	363900	316710
L-076	LPE(O-16:0)	439.306	5.6656	C21 H46 N1 O6 P1	M-H	C	4298.5	3567.4	3682.3	4334.2	8544	7178.3	5520	5032.1	7594.2	5779.5	4000.9	3440.4	11292	8884.2	5322.7	4321.7	3613.5	4882	10473	7476.3	7577.3	6574.1	5612.9	9219.6	7511.3	11233	4550.2	5673.7	4407.8	8000.5	11316	10765	9421.6	9273.5	10074	11125	5005.3	4851.6	4795	6140.9	5716.1	4119.9	4014.2
L-077	LPE(O-16:1)	437.291	5.6679	C21 H44 N1 O6 P1	M-H	C	33486	24522	21157	31908	12274	17659	14360	17715	27872	23475	27945	21144	70464	18066	23153	21225	19312	16967	42444	44860	23627	28343	30850	28011	19346	40268	20585	19199	15788	25571	22387	28370	22366	32203	17300	25875	19524	18924	19527	28012	19777	18757	19323
L-078	LPE(O-18:1)	465.322	7.6719	C23 H48 N1 O6 P1	M-H	C	62029	41964	35675	57374	20643	30559	24287	35203	51759	37267	54853	38926	104650	33182	38471	41343	35832	34441	65712	62242	37102	42230	48205	37056	26955	56936	28149	30111	23639	40286	34088	35012	31456	44647	25193	34788	29302	30885	27397	42797	31856	31704	28971
L-079	LPE(O-18:2)	463.306	5.8875	C23 H46 N1 O6 P1	M-H	C	25223	22218	17818	30009	9609.8	17308	15335	18883	26757	19871	23841	18543	54319	16229	23277	20541	16359	18058	126010	138090	73452	88597	91112	79650	62320	129080	59858	49066	44973	84098	77662	90800	67624	104120	56535	71914	44832	43908	43884	63630	42299	39468	42605
L-080	LPI(18:0)	600.327	5.4257	C27 H53 O12 P1	M-H	A	55897	45332	48570	44685	86614	72622	66785	60100	79154	76859	40814	37204	525680	111630	53835	45881	34743	59586	114950	86012	84825	54853	62626	107030	100020	102240	44078	80723	59313	92238	84276	154160	116760	77352	141890	144950	51717	43450	48452	70286	49770	41825	43792
L-081	LPS(18:0)	525.307	5.5356	C24 H48 N1 O9 P1	M+H	A	75205	70666	68170	73506	101210	95156	91239	76352	93497	79895	68176	57142	33488	105680	54408	69140	59335	75908	85797	65413	77953	63189	53438	112200	60141	79161	36429	71914	46983	63029	63779	90759	82126	56656	89362	107230	50515	52132	46974	61194	49503	58350	49641
L-082	PA(14:0_16:0)	620.442	11.5797	C33 H65 O8 P1	M-H	A	73219	40587	73504	28035	61649	108610	49422	52259	90648	83367	80977	101300	1364.4	40159	45739	82495	59479	43233	9597.1	15502	20191	14424	13772	30807	16804	20591	14338	16494	6612.8	12963	21419	10353	20242	11474	22789	5228.5	26209	26814	34824	41019	35144	23493	24596
L-083	PA(16:0_16:1)	646.457	11.7114	C35 H67 O8 P1	M-H	B	80202	38978	63875	16772	47266	106050	36669	46171	89224	53268	57910	62791	784.31	39602	33531	69770	47452	52878	35441	18681	19193	16038	35011	17238	21299	22678	17699	25816	20022	17441	12537	36386	15889	7956.8	29141	14802	29444	24648	24013	28439	25352	25498	37631
L-084	PA(16:0_18:1)	674.489	12.4401	C37 H71 O8 P1	M-H	B	239570	169270	182480	116010	158220	230080	144760	172040	213070	211040	235370	248580	17039	151020	167640	173610	147060	170910	112910	116010	90808	79774	118050	83433	105480	108950	123590	82546	91933	88985	127320	108720	79992	112700	113880	74032	92322	108480	170280	129520	97697	104110	123740
L-085	PA(18:0_18:1)	702.52	14.1734	C39 H75 O8 P1	M-H	B	26912	50957	16011	51999	46405	50795	35553	61591	29696	38054	56933	32533	19614	22043	41107	16479	19371	18927	179720	41515	115850	51975	45305	32656	22212	47026	71731	95253	112960	101270	77187	36466	39347	88660	50105	40811	41566	31943	41677	48004	20682	36346	35483
L-086	PA(20:1_22:3)	780.567	13.9752	C45 H81 O8 P1	M-H	C	27509	33256	36708	20028	43006	33674	37067	27409	31948	35203	32414	117280	105070	133370	47185	41032	31723	54020	53493	58147	52189	47527	52276	71997	48772	59864	51365	56793	41777	77076	74924	74023	57430	152480	63554	141240	35810	37675	36383	50818	42190	37621	31806
L-087	PA(22:5_18:1)	748.504	11.6443	C43 H73 O8 P1	M-H	B	49639	46253	55766	46112	65538	101420	56120	53967	84165	73933	60494	65659	7187.9	97058	62789	90498	44961	66968	62275	44302	48478	46289	50349	54514	39964	56862	38322	39884	33380	39984	40243	70087	44866	32891	48629	50447	41388	49958	34492	49488	44648	31570	37838
L-088	PC(14:0_14:0)	677.5	11.1044	C36 H72 N1 O8 P1	M+H	A	2189000	2029200	3277700	3155500	2522000	2858400	2720700	1783100	3996200	3703600	2827800	2511200	2371200	2906600	3473300	4368500	2608000	2893600	1992100	1715200	1536200	1429700	1528700	1969600	1301300	1899800	1100300	1678700	1056000	1621100	1760900	2215100	1690900	1578400	1518900	1672900	1664100	1774000	1466300	2295000	1837400	1765000	1423800
L-089	PC(14:0_16:0)	705.531	12.0249	C38 H76 N1 O8 P1	M+H	A	43883000	46471000	65126000	59187000	55229000	61482000	57837000	43091000	70599000	69915000	58210000	52147000	50307000	60483000	68621000	79478000	55390000	58662000	67619000	59895000	56957000	56455000	57553000	67587000	49894000	61017000	47949000	62218000	43887000	58919000	65393000	69173000	55627000	59272000	51425000	55570000	47609000	47429000	41819000	54960000	48288000	50640000	40615000
L-090	PC(14:0_20:4)	753.531	11.2241	C42 H76 N1 O8 P1	M+H	A	598830	664460	973990	879140	957620	754910	867490	600970	1134200	1175500	1003100	798240	680300	924340	807510	1119300	766220	765370	763890	620760	645810	575040	643950	763890	483410	825820	430270	696720	417520	685160	560550	835510	619980	692900	496650	667270	567600	544630	463270	681020	596020	592280	477500
L-091	PC(15:0_18:1)+D7:(s)	752.606	12.3966	C41 H73 D7 N1 O8 P1	M+H	A	158580000	127470000	144920000	143730000	180490000	168930000	174920000	142650000	175620000	155050000	169350000	165500000	171740000	166800000	142670000	172750000	153130000	171710000	166280000	157290000	146270000	138180000	145400000	145350000	112450000	147270000	107660000	141600000	102280000	135760000	140640000	154710000	139720000	135770000	135910000	137340000	124260000	124320000	110120000	135520000	128680000	128700000	108440000
L-092	PC(16:0_16:0)	733.562	12.8478	C40 H80 N1 O8 P1	M+H	A	116780000	133760000	152300000	146110000	148990000	171930000	156500000	126810000	155820000	161820000	143470000	134800000	134130000	175560000	148790000	161630000	141050000	143310000	217620000	189720000	183630000	186930000	198430000	218970000	170240000	201250000	180180000	197680000	175330000	189100000	207870000	215070000	202020000	191020000	182130000	199020000	168410000	148330000	137650000	168250000	155660000	150840000	133170000
L-093	PC(16:0_16:1)	731.547	12.1196	C40 H78 N1 O8 P1	M+H	A	224970000	226560000	292530000	257330000	288590000	284030000	295810000	197120000	334580000	294370000	290480000	262390000	260240000	279590000	307320000	324770000	270940000	282060000	497220000	432540000	408380000	391610000	426880000	488880000	323800000	438540000	318630000	426500000	288540000	410840000	416980000	425390000	432660000	389750000	360210000	394650000	279850000	280970000	247140000	346520000	287950000	289430000	248780000
L-094	PC(16:0_16:2)	729.531	11.8576	C40 H76 N1 O8 P1	M+H	A	6741000	6553000	9579700	7456900	10508000	11069000	10656000	6844000	10189000	7285500	9894200	8545300	7663600	9511400	7445900	8154500	8164700	10166000	25841000	21176000	20451000	17943000	20830000	25484000	13949000	24385000	12745000	20558000	10077000	19225000	22026000	25043000	22225000	19234000	17958000	20654000	10999000	11533000	9274700	15860000	11674000	12108000	9410800
L-095	PC(16:0_18:0)	761.593	13.6445	C42 H84 N1 O8 P1	M+H	A	26936000	25218000	35458000	36855000	39187000	37467000	36276000	28082000	41432000	38594000	32629000	29228000	31567000	41993000	44519000	51175000	31944000	34143000	17497000	14823000	14194000	13505000	12775000	18056000	11333000	18008000	9446100	15420000	8470300	14285000	14132000	16888000	15136000	12697000	11454000	14298000	20283000	22492000	16648000	23436000	20452000	20795000	14047000
L-096	PC(16:0_18:1)	759.578	12.8164	C42 H82 N1 O8 P1	M+H	A	347150000	365360000	423570000	403940000	415190000	447480000	436390000	359210000	458120000	439300000	426920000	401000000	388160000	437930000	443490000	533810000	392950000	442130000	611620000	533710000	575760000	515710000	541580000	586460000	474740000	568330000	465000000	559850000	462560000	494170000	534710000	578930000	548560000	539350000	524740000	555670000	412050000	419170000	375360000	505080000	443050000	431690000	371590000
L-097	PC(16:0_18:3)	755.547	11.7819	C42 H78 N1 O8 P1	M+H	A	7899300	6421100	11648000	11345000	11595000	11286000	11443000	6531000	14360000	14264000	11660000	10307000	7092800	9988600	11359000	16744000	10165000	10318000	12832000	10451000	9912900	8932800	10030000	12191000	6605500	11246000	6093000	9952900	5836300	9223300	9930900	11886000	10267000	9156600	8256100	9611200	6258700	8518000	6041700	10046000	7858200	7854700	6117800
L-098	PC(16:0_18:3)2	755.547	12.8858	C42 H78 N1 O8 P1	M+H	B	5031200	5244400	3707300	5626400	5354100	3535500	4981500	4842600	3085500	3586800	5283900	4669400	4096300	5440000	3395600	3364700	5134100	4718500	3439900	5062600	4989100	5182600	5075400	4549600	4363500	4992700	5270600	4929900	4886700	4884800	5359400	4686000	5464600	4926200	4473300	5393800	5203700	5281900	5306000	5280200	5262200	5289500	5258600
L-099	PC(16:0_20:3)	783.578	12.6477	C44 H82 N1 O8 P1	M+H	A	34771000	37804000	47587000	44498000	47757000	53547000	49673000	37056000	55948000	48168000	52436000	46246000	42294000	53937000	48845000	56477000	45310000	53160000	73778000	68243000	65095000	58897000	61433000	74954000	45826000	66506000	43466000	59192000	41093000	60066000	63154000	68610000	60502000	61980000	54224000	58194000	44453000	43950000	35363000	56031000	44939000	45481000	35965000
L-100	PC(16:0_20:4)	781.562	12.0893	C44 H80 N1 O8 P1	M+H	A	30840000	26994000	30073000	28465000	40248000	37422000	41425000	33359000	34415000	31646000	36270000	36596000	38752000	40694000	27570000	35369000	36626000	44496000	44794000	35786000	32992000	31451000	38671000	39607000	26063000	36618000	22636000	34958000	24030000	31746000	34766000	39230000	34177000	32308000	28607000	34237000	27434000	27781000	22832000	34085000	28055000	28325000	23791000
L-101	PC(16:0_20:5)	779.547	11.284	C44 H78 N1 O8 P1	M+H	A	13104000	12326000	16170000	16446000	17500000	17280000	10597000	5363500	9661500	9310900	10079000	8430400	6967900	8282400	7126000	9011900	8396400	8377500	15694000	13689000	13164000	11430000	12905000	13895000	6060000	9372500	5681700	7305600	6426100	7874100	7708900	8213300	7514300	7425900	6414900	7247500	8052000	8045000	5354300	9780900	8010200	8363800	5345500
L-102	PC(16:0_22:3)	811.609	13.2823	C46 H86 N1 O8 P1	M+H	A	9406500	12510000	15559000	14712000	14129000	19653000	16138000	10624000	19038000	13651000	15043000	12947000	12207000	21635000	15511000	21719000	12944000	15702000	26256000	19477000	17480000	20177000	18755000	26403000	12783000	20721000	11796000	20876000	10664000	17137000	21801000	24886000	21999000	17910000	15176000	18151000	10980000	14382000	10403000	15474000	12066000	12005000	11695000
L-103	PC(16:0_22:5)	807.578	12.3447	C46 H82 N1 O8 P1	M+H	A	30210000	24506000	30369000	25605000	36727000	26643000	30435000	23721000	20031000	22381000	22502000	26668000	15384000	23358000	12759000	15805000	21447000	24110000	21225000	19886000	20070000	16409000	20281000	19980000	13314000	22016000	12267000	17526000	12007000	19597000	14741000	15089000	13934000	13168000	11686000	15929000	16875000	16891000	14474000	21483000	16760000	18551000	15115000
L-104	PC(16:0_22:6)	805.562	11.883	C46 H80 N1 O8 P1	M+H	A	5475800	4599200	6319900	4581500	9131700	7596800	7951400	5714000	6621500	5510100	6536800	6565900	11583000	17153000	10646000	15933000	13352000	17099000	9027300	7519000	6367700	5643300	6751500	8422400	4239500	8496300	3485400	6664100	3670800	6220700	14611000	19965000	14517000	12641000	11270000	14441000	6447600	6742000	5117500	9404700	6928800	7127800	5283600
L-105	PC(16:1_16:1)	729.531	11.3557	C40 H76 N1 O8 P1	M+H	A	12338000	12962000	20040000	18562000	17334000	20551000	16978000	10430000	25232000	21015000	19197000	15387000	12743000	16432000	21752000	23860000	15210000	16245000	31793000	26737000	25721000	24228000	24774000	28972000	17230000	29349000	17460000	27544000	15592000	24577000	25534000	26977000	25484000	23656000	20753000	23316000	15309000	15565000	12651000	21250000	15594000	15723000	12463000
L-106	PC(16:1_18:1)	757.562	12.2023	C42 H80 N1 O8 P1	M+H	A	92633000	98792000	133730000	125870000	119890000	131830000	124580000	90715000	155510000	135360000	132570000	116850000	106910000	117830000	148860000	130670000	112490000	123050000	157020000	134410000	149580000	128870000	119880000	154880000	120800000	140440000	103650000	144510000	105650000	137880000	139300000	151490000	138260000	131250000	124320000	129580000	103080000	103040000	97615000	138760000	100370000	114250000	85434000
L-107	PC(16:2_18:3)	751.515	11.8489	C42 H74 N1 O8 P1	M+H	B	600620	573970	777750	721940	720520	676600	705660	538950	798880	585880	670310	706900	644530	742680	538570	449600	714700	655070	1390800	1119700	1329900	1251700	1285200	1559100	857420	1526800	922870	1496400	801270	1379900	1492900	1293400	1371000	1246700	1192400	1259500	713590	845600	644310	1017000	804060	786760	645050
L-108	PC(18:0_18:0)	789.625	14.4757	C44 H88 N1 O8 P1	M+H	A	247200	221160	331980	294660	354120	368230	336500	246800	377440	316270	287250	270290	294330	354300	340510	384340	256720	322810	156060	138690	146290	141910	120010	173000	103700	166790	89808	139510	80028	122010	145760	176750	134630	139600	104950	124840	176960	160750	135140	231570	184890	178140	139060
L-109	PC(18:0_18:1)	787.609	13.6059	C44 H86 N1 O8 P1	M+H	A	46943000	46001000	66737000	59013000	70090000	72672000	76108000	52537000	77858000	67765000	67302000	61794000	57151000	69597000	72512000	82514000	55253000	70156000	73696000	60937000	61536000	56872000	59448000	77431000	43846000	73833000	38178000	65563000	34566000	56367000	62218000	75021000	65260000	59764000	48590000	60908000	51479000	46480000	34900000	63648000	48763000	47828000	38315000
L-110	PC(18:0_20:1)	815.64	14.2744	C46 H90 N1 O8 P1	M+H	A	632070	634130	820280	777560	913680	1011000	927930	728910	973190	862130	835910	781600	723580	992040	935290	988620	719200	899140	1654200	1389800	979690	1284500	1297200	1744100	1006200	1639100	834260	1315400	759840	1290300	1421500	1707700	1468500	1337300	1085500	968900	824830	807190	646910	1075100	825120	799280	647690
L-111	PC(18:0_22:5)	835.609	12.8145	C48 H86 N1 O8 P1	M+H	A	4432000	3998700	3921800	4114900	5855200	5051200	5600600	4449000	3752200	4749000	4011500	4933100	2416300	3304200	2856400	3506900	3358800	3808900	3757600	3191200	3082700	3304600	3296700	3625600	2530200	3844300	2144800	3384700	2033700	2956900	2768200	3496400	2825200	2915800	1995600	2687800	2810900	3162400	2682300	3138300	2637400	3248400	2671200
L-112	PC(18:0_22:6)	833.593	12.6853	C48 H84 N1 O8 P1	M+H	A	1388600	1246500	1630700	1438600	2033400	1926300	1956800	1555800	1703500	1479100	1808100	1691200	2865600	3561800	3084100	4312100	3283800	3650200	882790	831980	712300	753890	720270	950610	554490	800910	462770	742210	447890	713070	1534800	1763800	1433600	1415500	1126700	1389200	1337600	1276200	1017600	1682800	1327700	1249100	1089000
L-113	PC(18:1_18:1)	785.593	12.763	C44 H84 N1 O8 P1	M+H	A	64718000	69081000	85810000	81795000	88219000	86155000	83640000	69920000	103800000	89781000	86763000	78133000	76263000	85933000	95466000	101770000	81871000	75888000	146530000	129090000	130790000	122290000	128830000	143700000	110580000	142280000	104040000	140630000	97759000	143630000	130490000	151520000	129020000	124590000	119170000	130760000	94187000	90833000	78037000	111400000	91562000	91704000	79338000
L-114	PC(18:1_20:1)	813.625	13.6461	C46 H88 N1 O8 P1	M+H	A	2870300	3534100	5673400	5408300	5044800	5508200	5042400	3347000	7838800	6076400	5290500	5058600	3731400	5163100	6195000	7188500	4228900	4761900	11472000	10129000	10657000	9707800	10469000	13382000	7033800	12478000	5576300	11819000	5742700	9680500	10424000	12592000	10665000	9808100	7613900	10019000	4813000	5306400	4592600	7426600	5614200	5824600	4588800
L-115	PC(18:1_20:3)	809.593	12.7088	C46 H84 N1 O8 P1	M+H	A	10558000	11558000	24869000	23876000	15108000	27563000	15953000	11435000	29991000	26436000	17310000	14915000	13217000	17115000	27248000	31857000	14729000	17186000	35866000	31819000	27753000	28224000	30596000	35639000	15566000	32983000	19544000	31114000	19570000	28772000	30628000	35046000	21709000	28773000	23216000	21618000	22433000	22103000	18327000	28023000	22642000	22698000	18546000
L-116	PC(18:1_20:4)	807.578	12.1516	C46 H82 N1 O8 P1	M+H	A	30210000	24506000	30369000	25605000	36727000	26643000	30435000	23721000	20031000	22381000	22502000	26668000	15384000	23358000	12759000	15805000	21447000	24110000	21225000	19886000	20070000	16409000	20281000	19980000	13314000	22016000	12267000	17526000	12007000	19597000	14741000	15089000	13934000	13168000	11686000	15929000	16875000	16891000	14474000	21483000	16760000	18551000	15115000
L-117	PC(18:1_20:5)	805.562	11.5563	C46 H80 N1 O8 P1	M+H	A	5497500	5249600	7816300	6245300	7561100	7719000	2094300	1432800	3827900	2682800	2432000	2192400	1450900	1723500	1536700	2037100	1580300	1754100	4862600	5106300	3908100	3700100	4003100	4612900	1224300	3027700	1058700	1786200	1030100	2417200	1335200	1692300	1414800	1500300	1088200	1538500	2538400	2642000	2093500	3510600	2634400	2684600	2091700
L-118	PC(18:1_22:6)	831.578	11.8643	C48 H82 N1 O8 P1	M+H	A	2590200	2309100	3400400	2690000	3955700	3680600	3839600	2599400	4019800	3282500	3531400	3375500	4359000	6662800	6206000	8238900	5455800	6185000	3773400	2932500	2523500	2291500	2593500	3005200	1828600	3655700	1484100	2693900	1328900	2442400	5360200	8132600	5354200	4716200	4525800	5152500	2566300	2621700	2327900	4077800	2931700	2937000	2286400
L-119	PC(22:3_18:1)	837.625	13.214	C48 H88 N1 O8 P1	M+H	A	2044800	2346300	3154400	3140900	3274200	3654200	3560500	2234100	3795300	3076700	3683100	2685200	2672600	3890700	3434300	3927100	3041000	3716600	6588400	6136000	6243200	5741000	5747300	7586200	4354600	6938900	3587800	6109600	3269500	5599500	6021800	7057700	5480700	5925600	4049500	6080400	3466600	2950000	2641100	4208200	3547700	3539900	2462000
L-120	PC(O-14:0_18:1)	717.567	13.246	C40 H80 N1 O7 P1	M+H	A	1940400	1972400	2456100	2397100	1697500	2313200	2167200	1749400	2859300	2169600	2858100	2391000	2437000	2051100	2803000	2921600	2300400	2462000	6520800	7294700	4989300	6422500	5836700	5695900	3344600	6609800	3709600	5823600	3203900	5135200	5814300	6045200	5112500	5310800	4117800	4202600	3026200	3009600	2570700	4326000	3208300	3515600	2744500
L-121	PC(O-14:1_16:0)	689.536	12.4193	C38 H76 N1 O7 P1	M+H	B	693400	693490	859940	735710	869480	863500	996210	746860	1184500	873420	1039000	901300	848410	922850	890950	1050000	903450	1037900	963190	841840	756480	741920	878030	910380	663900	912320	574430	858330	518610	835270	838780	1013000	915830	821130	766390	723910	592680	680210	554780	791420	716700	777860	632450
L-122	PC(O-14:1_22:5)	763.552	13.0406	C44 H78 N1 O7 P1	M+H	B	283060	310290	451640	405700	326310	413760	320760	220090	352620	277510	385870	337330	68472	215360	218040	273040	194480	224350	301610	362350	291470	322990	332830	341510	237140	315690	154340	287750	177310	274500	153710	307200	225370	218870	131240	139010	234210	232480	196600	314400	278630	243640	193380
L-123	PC(O-16:0_16:1)	717.567	12.6671	C40 H80 N1 O7 P1	M+H	A	6254100	6065600	8492600	7176100	8459800	9113500	9285100	6426100	9140100	8215400	8386900	7546600	7743400	9626700	7760400	9522000	7480800	8912100	14846000	13215000	12749000	12685000	12229000	15440000	10979000	16250000	10251000	14786000	9371400	14263000	14515000	16204000	13594000	13521000	12026000	13702000	8718100	8010400	6632500	10541000	8714900	8848100	6703900
L-124	PC(O-16:1_18:1)	743.583	13.1784	C42 H82 N1 O7 P1	M+H	A	1880600	1984700	3004100	1891400	1830900	2432300	2271900	1990900	2832700	2080500	3026800	2047900	2649000	2235300	2270100	2303200	2276300	2628700	7827700	7988400	6437100	6750200	6597500	7082200	4407800	8547300	4329300	7143400	4075200	5566500	6695000	7097200	5811500	6908300	4368300	5382600	3580400	3668500	3083500	4774600	3849100	3820400	2566800
L-125	PC(O-16:2_16:0)	715.552	12.5009	C40 H78 N1 O7 P1	M+H	B	1029400	1020100	1060100	949370	940050	1215100	1146500	917660	1181100	977390	1442800	1328300	1317100	1085600	1051400	1038400	1158500	1127500	3531200	3838200	2936800	3586400	3196500	3633600	2394400	4332700	2223100	3664800	2027200	3362500	3415500	3603500	2730700	3483300	2281600	2765500	1827300	1723400	1335700	2391100	1977600	1687300	1464700
L-126	PC(O-16:2_18:1)	741.567	12.4434	C42 H80 N1 O7 P1	M+H	B	672330	753360	871400	793310	749620	1002200	1016800	796430	953700	687330	1061300	985400	1025500	938080	783330	859420	874440	1071800	2310700	2213200	1881400	2258700	1930700	2530400	1404300	2478000	1809500	2009500	1218200	1942100	2043600	2281200	1956600	1898200	1680400	1576600	1123800	1383500	935530	1523900	1352900	1200000	1005200
L-127	PC(O-18:0_16:0)	747.614	14.2204	C42 H86 N1 O7 P1	M+H	A	827970	739730	1087000	958780	1180400	1186200	1248100	942000	1346100	1280400	1115700	996860	1066400	1291700	1225500	1485500	959510	1136700	741210	648510	647560	656610	565800	860490	535570	893230	430360	782270	396500	709100	739850	860000	730300	708790	533930	653850	705370	689670	559580	905570	759440	691320	557320
L-128	PC(O-18:0_18:1)	773.63	14.1602	C44 H88 N1 O7 P1	M+H	A	639700	599260	881260	763070	967800	956640	987440	755010	946360	846740	882280	799970	844290	1047000	904820	1001800	779170	922200	1049500	849330	951970	905500	850600	1174100	738890	1209900	650780	1154300	524170	918180	991150	1200900	972090	963730	783330	941850	699890	675920	550250	893770	727880	684580	553610
L-129	PC(O-18:1_16:0)	745.598	13.0759	C42 H84 N1 O7 P1	M+H	A	20388000	21530000	30461000	27931000	31339000	32992000	31535000	21614000	35261000	29148000	30669000	26186000	25277000	31902000	32250000	35645000	26237000	31506000	40917000	35088000	36547000	34496000	34024000	42517000	28597000	46251000	25392000	42201000	22107000	37286000	39235000	45752000	37597000	37243000	31494000	36808000	24791000	24701000	19746000	33260000	25477000	25439000	19743000
L-130	PC(O-18:1_18:1)	771.614	13.2744	C44 H86 N1 O7 P1	M+H	A	1790600	1785000	2549100	2611300	2962800	3290400	2819600	1948600	2950100	2402700	2710900	2641400	1880400	2354000	2898400	2861400	2433000	3071400	6485300	5439600	5904800	5858800	5299500	6468000	4732900	7419700	4275300	6908500	3654800	6221000	6476600	7780100	6185000	6170700	5169200	6041900	3416900	3083300	2204100	4099600	3072000	3080500	2212200
L-131	PC(O-18:2_18:1)	769.598	13.1717	C44 H84 N1 O7 P1	M+H	A	1829900	2016400	2245800	2173300	2467800	2740800	3047900	2087500	2188200	1656300	2838800	2595200	2690500	2858400	2049600	2188900	2358300	3565400	7671000	7687300	6535800	5929500	6777100	7410400	4791200	8248300	4544600	7152500	3994800	6045800	6711800	7703200	6345500	6772100	5010300	6205200	3562800	3605700	2729100	4682200	3685600	3537000	2839500
L-132	PC(O-18:4_20:1)	793.598	12.9863	C46 H84 N1 O7 P1	M+H	B	1089300	860240	746740	639590	973540	1009600	872310	977750	399820	388050	1022500	1076000	1415600	907270	446010	440440	872650	1373100	3431300	3031800	2603500	2707100	3126300	2876400	2012400	3228300	2357000	2832000	1902500	2788300	2000900	3182200	2551600	2809700	1952800	2333700	1521600	1492800	1396600	1953300	1522100	1602700	1377500
L-133	PC(O-18:4_20:2)	791.583	12.4003	C46 H82 N1 O7 P1	M+H	B	1154700	935440	715210	800890	1078000	1171300	1154800	1179400	555130	412870	997780	1130100	1455800	1000700	472000	550090	1076400	1297800	2713900	3169000	2805400	2919200	3096800	2890700	1770800	3073200	1909700	2650800	1809900	2432800	2404200	2887700	2706500	2417600	2195400	2240300	1513500	1540600	1311100	1892800	1662300	1614300	1346100
L-134	PC(P-18:4_18:1)	763.552	11.8616	C44 H78 N1 O7 P1	M+H	B	222150	193330	279340	251160	190090	286150	137000	112100	124590	113530	137400	99457	120620	112430	105320	112310	104340	139300	343550	247830	262280	252570	304310	287550	80968	164200	80117	139520	80599	113060	110510	143170	115580	115200	86700	108820	118520	127400	103740	182740	130060	143520	100140
L-135	PE(15:0_18:1)+D7:(s)	710.559	12.5974	C38 H67 D7 N1 O8 P1	M+H	A	513720	427860	534460	472330	752480	704370	757570	458240	700370	558690	657290	608880	368990	716180	503880	593390	581850	738020	793410	668810	651790	565660	641710	692410	478440	687680	337520	585410	332730	601190	567110	776240	597830	560060	558680	605560	506820	450470	348510	636330	513050	490740	343290
L-136	PE(16:0_16:0)	691.515	13.022	C37 H74 N1 O8 P1	M+H	A	156240	161870	230390	228310	187760	259100	189750	163970	264520	204240	219140	161940	105960	223500	217720	233690	168300	169420	506770	472220	449570	413730	412130	594710	348920	451100	271230	396140	243250	382280	466880	480490	419060	433500	325790	390350	244910	232680	188050	312390	261980	247770	200400
L-137	PE(16:0_16:1)	689.5	12.2875	C37 H72 N1 O8 P1	M+H	A	799740	1030500	1303100	1321800	1317300	1313600	1217000	881370	1432000	1352400	1320700	1048200	585040	1254500	1471700	1447300	1055700	1066000	3210500	2832300	2768900	2701300	2792300	3510800	2246200	3033900	1815500	2726000	1712500	2333100	2762500	2806700	2771900	2638400	2146100	2582900	1713000	1627600	1353900	1946200	1636700	1662100	1346200
L-138	PE(16:0_18:0)	719.547	13.2787	C39 H78 N1 O8 P1	M-H	A	185270	199130	271750	255260	264800	298080	252750	195500	338500	298300	247640	217590	105160	293360	288220	293390	167840	199310	203040	203230	205050	196850	173980	257000	178740	239290	130070	179780	127660	181920	212450	228320	206600	197200	141360	170730	178330	163810	160430	226170	177890	153560	158570
L-139	PE(16:0_18:1)	717.531	12.9906	C39 H76 N1 O8 P1	M+H	A	3072000	3893900	5934800	5299700	5646600	5665700	5218700	3429000	6481200	6041000	5470100	4358300	2306700	5402400	6144500	6647900	4548600	4757600	14866000	12978000	13810000	13082000	12265000	16567000	11250000	15049000	8356700	12797000	8128200	11970000	13562000	15331000	13715000	13220000	10321000	12659000	7632700	6612900	6216000	8852400	7692200	7262600	5782700
L-140	PE(16:0_20:3)	741.531	12.8317	C41 H76 N1 O8 P1	M+H	A	1354900	1169700	1622100	1925600	1723600	1810000	1248300	1268300	1926700	1820600	1483600	1107600	449930	1850200	2471200	1834700	1267600	1184300	1442600	1383000	1224100	1201100	1217200	1613500	1003500	1384600	759160	1111300	754710	1005300	1062500	1191300	1299900	1144000	868830	1220200	1842800	1014500	1500600	1385200	1945800	1649600	1450000
L-141	PE(16:0_20:4)	739.515	12.2764	C41 H74 N1 O8 P1	M+H	A	1869300	2072500	2723800	2512600	3149000	3011000	3154100	1960000	3156400	2632400	2901600	2658900	1374100	3230000	2919500	2940100	2503100	2961700	4013200	3512900	3537600	2707800	3339300	4246100	2406200	3665500	1800800	3163300	1600000	2992400	3091600	3557700	3463100	3319200	2520000	3472300	2470800	2315900	1756600	2920500	2445000	2417800	1940400
L-142	PE(16:0_22:4)	767.547	11.3547	C43 H78 N1 O8 P1	M+H	B	198920	204440	259090	263510	628700	459270	435900	271410	364960	307120	266290	265660	246400	464120	291640	300280	274970	385570	1036900	825620	873190	765300	835340	196730	627010	192080	570000	907940	524020	897070	921870	1244600	188820	161480	172740	190180	191340	186080	139850	244360	199270	182570	144950
L-143	PE(16:0_22:6)	763.515	12.071	C43 H74 N1 O8 P1	M+H	A	838550	813030	1059800	947680	1402600	1316900	1272500	826150	1057900	933420	1140200	1037300	1228200	3108800	2718300	3191300	2615300	2802700	1537400	1345500	1143200	1119700	1235800	1529800	933150	1483800	685600	1183800	708290	1191200	3017900	3332000	3119100	2767600	2031600	3083600	1447600	1395100	1119000	1815600	1389300	1504800	1171900
L-144	PE(16:1_18:1)	715.515	12.3227	C39 H74 N1 O8 P1	M+H	A	1554700	2252000	3625300	3128800	2774900	2932200	2893100	1824100	4286800	3632700	3001300	2447200	1218600	2500700	3682800	3628700	2089300	2286400	6294600	4274500	5647500	3821400	5822200	7369400	4672500	6173300	2622300	5287000	2315100	4832800	5179400	5631200	5145600	5042000	4102100	5388800	3366700	3298800	2981700	4585900	3224400	3763400	3056900
L-145	PE(16:1_18:2)	713.5	11.6299	C39 H72 N1 O8 P1	M-H	C	49077	23047	44593	39136	25340	39173	20825	17357	61795	55375	32501	30220	25527	38792	66766	57532	23551	21114	92028	72890	71545	71260	90033	86792	71174	96182	44669	62444	50371	74359	64921	81324	78459	78218	51827	76080	49791	46082	35875	49523	42963	42158	34523
L-146	PE(16:1_22:6)	761.5	11.2919	C43 H72 N1 O8 P1	M+H	A	126640	157260	221650	193770	236420	251930	189930	102230	186660	160330	191900	164250	200510	399730	483410	595660	404560	485360	580100	481130	469060	438950	466110	573270	345170	583310	228720	467320	237890	401180	1082300	1302300	1098400	1070900	767360	990920	349680	341460	266430	452300	359410	341690	257640
L-147	PE(18:0_18:0)	747.578	14.5642	C41 H82 N1 O8 P1	M-H	C	4106.5	4924.9	5917	5810	5872.5	8280.7	6283.3	4390.3	6966.6	7583.2	6283.4	5996.2	1288.5	6390.2	6322.7	6617	3134.6	5229	5756	4356.7	6877.2	5642.8	5936.3	7838.8	4938.1	8921.5	2579	5074.7	2899.5	5151.6	5466.6	6870.6	4670.4	5511.4	3103.5	4277.1	3674.2	4417.9	4020.3	5522.7	3855.3	3253.5	2991.1
L-148	PE(18:0_18:1)	745.562	13.7568	C41 H80 N1 O8 P1	M+H	A	2682700	2813900	4482600	3738600	4654900	5105700	4394500	2976500	5196400	4305400	4096000	3744900	1621000	4127200	4412300	5045500	3313600	3955900	11172000	9570300	9669500	8638600	8477900	12499000	7711500	11472000	5398600	9473300	5020800	8604300	9625000	11235000	10110000	9317300	7099700	9019500	4595100	5029600	4176900	6500000	5285900	4689900	4117600
L-149	PE(18:0_20:1)	773.593	14.4411	C43 H84 N1 O8 P1	M+H	A	161200	171770	235930	222500	226400	209180	197370	159340	254780	253210	194460	182470	102260	222980	245070	273980	174570	188500	279590	232290	243160	228070	205800	295310	198270	149950	159310	256100	154360	198610	236300	313310	250130	217770	196650	254730	181970	154780	145090	227260	155110	168600	144060
L-150	PE(18:0_20:2)	771.578	13.9124	C43 H82 N1 O8 P1	M+H	A	408410	468480	785810	666380	699830	888810	574340	453640	961490	941910	705620	616780	239160	820760	866790	998330	523360	605420	1106400	1031800	1019500	1005900	901180	1157400	871770	1207600	396030	1009900	479680	889910	995730	1147500	1017100	1066200	720080	906600	562740	625160	577150	817790	636360	656520	543170
L-151	PE(18:0_20:3)	769.562	13.58	C43 H80 N1 O8 P1	M+H	A	7469900	9251500	16538000	14423000	13473000	16314000	10931000	7634800	18481000	15139000	13329000	10035000	2721000	12490000	17876000	17960000	6246700	10859000	12660000	11047000	11708000	10590000	11009000	9544800	8420900	11859000	5923100	10273000	5620200	8935100	9726100	11034000	11734000	9967200	6851200	10721000	9867500	9087200	7379300	11681000	9984500	9345600	7289700
L-152	PE(18:0_20:4)	767.547	13.0191	C43 H78 N1 O8 P1	M+H	A	13027000	14305000	22084000	20048000	23235000	23824000	22135000	14564000	25066000	21895000	21603000	17836000	7480600	21539000	21220000	24126000	17618000	19259000	15523000	13393000	13299000	12678000	13232000	17008000	9782600	14225000	5371300	8943300	5350300	11539000	12343000	14056000	13275000	12276000	6826300	9070200	13932000	13109000	10849000	16615000	13465000	13208000	10850000
L-153	PE(18:0_22:3)	797.593	14.0785	C45 H84 N1 O8 P1	M-H	A	349980	417550	609260	547510	571470	761700	566910	412180	688080	460210	579320	381800	145790	714070	573840	564420	454000	495830	1119500	975160	1010400	958560	908740	1392100	808790	973310	528740	777280	518550	678220	983740	965020	956710	970880	590870	936610	586110	500790	536900	730270	601800	506440	497850
L-154	PE(18:0_22:4)	795.578	13.273	C45 H82 N1 O8 P1	M+H	A	2583200	2861100	3782100	3498700	3958600	4049000	3718500	2654000	3973100	3516000	3584400	3224500	2371700	3914600	3768900	4015900	3346000	3755500	4480200	3935900	4203100	3875200	3930100	4742400	3632600	4409100	2887500	4128800	2765300	3943600	4108200	4748100	4204300	3942600	3283500	4213400	2882000	3106200	2601300	3902500	3215800	3213900	2593000
L-155	PE(18:0_22:6)	791.547	12.857	C45 H78 N1 O8 P1	M+H	A	1147800	1123700	1603500	1464900	1829500	1820000	1742700	1227000	1865800	1614700	1647600	1414200	1037600	2957600	3319100	3878500	2745600	2992700	949380	957130	867410	922650	871700	1200000	886130	1127700	517190	815140	619040	784340	1968200	2466700	2246500	2016200	1443900	2225200	1503600	1400600	1165600	1619800	1434200	1383600	1252300
L-156	PE(18:1_18:1)	743.547	12.9589	C41 H78 N1 O8 P1	M+H	A	2812000	3714100	5204200	5122800	5019100	5485200	4832600	3406700	6552900	5775500	4665100	4435600	2003000	5718800	6499100	6851100	4544600	5153400	20877000	18458000	19621000	17988000	18333000	23870000	16623000	21947000	11907000	18072000	12120000	17603000	18261000	21280000	18626000	17017000	14294000	19206000	10092000	9034600	7710900	12150000	10308000	9156700	7898900
L-157	PE(18:1_20:1)	771.578	12.8907	C43 H82 N1 O8 P1	M-H	C	103390	72079	105500	101500	72068	99016	86500	78439	119520	112510	121450	86595	85311	121290	139410	108650	87274	98369	158050	123950	149650	126360	145910	137750	151100	156310	113870	124380	123980	157210	137790	142350	109350	128380	123530	136380	109120	105510	84906	127330	108170	103450	119890
L-158	PE(18:1_20:5)	763.515	11.7288	C43 H74 N1 O8 P1	M+H	A	560750	694760	1225900	1145200	968340	1115100	333090	176070	389650	524930	196250	260580	103120	264830	347460	499680	232680	250590	1599300	1324100	1228000	1240200	1178500	1486800	459740	643290	320970	475850	294240	576240	415230	483630	547110	383650	302430	433670	523760	547000	415940	692920	566480	511220	437000
L-159	PE(18:1_22:1)	799.609	14.412	C45 H86 N1 O8 P1	M-H	A	30807	30903	59987	46896	51443	66135	49418	46352	66902	50170	39051	38222	22619	47531	65825	61495	52461	45014	202790	178090	180530	175900	168910	243570	169720	230780	103720	157910	105320	168170	180070	200370	177260	200320	122100	168030	78938	67134	74212	103680	92005	78985	72663
L-160	PE(18:1_22:5)	791.547	12.347	C45 H78 N1 O8 P1	M+H	A	2108200	2669200	3524300	3080100	3097800	3546500	2998100	1797300	3249400	2727100	2804900	2780800	778300	1524200	1587400	1582800	1264400	1522600	2934900	2463200	2527000	2422900	2563100	3092600	2164100	3033000	1604000	2587700	1599600	2632100	1395300	1666900	1469700	1384400	1118300	1473000	1947000	1718400	1519200	2328400	1863400	1887100	1528100
L-161	PE(18:1_22:6)	789.531	12.0481	C45 H76 N1 O8 P1	M+H	A	662550	758460	1124700	1036500	1303400	1269400	1181000	699080	1056800	836670	959580	914690	1021900	2589800	2235100	2883900	2140200	2357200	1873500	1795100	1683300	1627700	1798200	2233000	1457300	2189300	979600	1756700	1052900	1725600	4054500	5170900	4411500	3968500	2977500	4321500	1596500	1563800	1297200	1916900	1638800	1690700	1279200
L-162	PE(18:3_18:1)	739.515	13.0048	C41 H74 N1 O8 P1	M+H	B	344330	388900	398440	420640	405900	377680	419090	330530	412350	406770	386850	360090	244850	412930	443690	384440	376340	363420	771540	888970	857210	813270	820250	743980	864700	690580	713380	773270	759840	830550	795490	760450	762530	803880	751990	804370	702200	659150	643700	611980	623940	658780	707890
L-163	PE(20:3_22:3)	819.578	13.534	C47 H82 N1 O8 P1	M-H	A	152100	185450	295780	266200	242510	301000	213050	173650	374300	349100	267310	232600	26912	231680	299850	250540	148130	174110	71999	87833	66659	62483	74664	85183	70478	95095	28144	70651	38839	79483	36909	37095	39444	52209	29019	39187	121570	116630	115980	165560	130600	112440	101240
L-164	PE(20:4_14:0)	711.484	11.3476	C39 H70 N1 O8 P1	M+H	A	21305	30124	46260	44004	43888	48308	46765	27164	57277	47336	47566	29930	19917	36047	45539	56587	32855	40417	83747	66169	72956	59715	50481	85031	47130	57156	27475	67250	31125	33409	70632	73169	64809	61868	36216	70038	35962	36630	32828	57315	42974	31359	30261
L-165	PE(20:4_18:1)	765.531	12.3194	C43 H76 N1 O8 P1	M+H	A	3661400	4354700	5911100	5455800	5828600	5711000	5301100	3782700	6412900	5666600	5378000	4676000	1772100	4056900	4879000	5128100	3539800	3747300	8446800	9195500	7222300	6720300	8962200	9424100	6555500	9366800	4604800	7632800	4643700	7776500	6735800	6893300	7274600	6841700	5379100	7341300	4887200	4792400	4894400	5717500	4918700	4941600	5269300
L-166	PE(20:5_16:0)	737.5	11.6724	C41 H72 N1 O8 P1	M+H	A	343300	270680	673180	611330	347750	624000	91527	66421	354550	197820	146030	116030	37301	75042	160250	147090	85089	81698	654530	544210	539680	498480	396510	516180	134880	193310	100470	191270	96769	207070	139240	169050	148000	130010	98496	152010	223090	159510	169900	204880	242810	157670	133370
L-167	PE(22:0_16:0)	775.609	13.1276	C43 H86 N1 O8 P1	M-H	B	63022	62954	72123	68540	72476	88527	80016	66590	84551	80568	82362	81975	84173	105270	101550	78320	63802	87028	31685	24737	27259	21645	26968	26791	24944	31215	20539	24157	16527	31773	27449	33653	23721	22786	22506	27571	44919	34249	37449	55612	40316	39770	45250
L-168	PE(22:0_18:1)	801.625	15.2105	C45 H88 N1 O8 P1	M-H	C	2488	2840.5	3636	2712.5	6098.1	6514.4	3307.5	2446.8	5342.3	4248.7	2975.8	3558.4	0.0023642	3742.4	5030	4703.9	3246.2	2942.8	21196	21851	20870	19336	17528	25567	19116	20176	10831	15721	9385.1	16091	19299	22106	18419	22582	11380	14894	9605.4	7609	7627.1	10280	9349.2	6517.7	5735.7
L-169	PE(22:2_20:2)	823.609	14.1997	C47 H86 N1 O8 P1	M-H	A	6214.5	7713.2	14750	12096	12823	17920	12124	9022.4	16081	11945	13312	11174	14114	14671	15739	11211	8943.8	10793	57293	52261	49328	48668	64112	69736	55033	56351	25511	40727	25316	40215	50743	56744	46858	52494	32484	46004	45028	42367	37688	56415	46471	34845	36292
L-170	PE(22:3_20:4)	817.562	12.5947	C47 H80 N1 O8 P1	M+H	A	649060	699930	947390	869760	788360	722140	783710	564440	854520	993760	734800	757300	473970	765430	684090	799530	781150	794480	276610	228780	306610	264790	308590	294780	288960	326280	211830	296300	255560	293080	106740	117460	174630	172530	124230	121790	435150	401200	384370	563000	466430	528720	425140
L-171	PE(22:5_18:0)	793.562	13.9455	C45 H80 N1 O8 P1	M+H	A	101270	109960	185200	154770	162600	183200	148590	93596	219350	177740	140630	125210	45973	124020	217170	210850	125400	126010	135380	143050	123980	135280	138570	180040	109460	165980	83776	125310	63821	119900	130570	136390	129590	119610	99655	142410	108810	112640	88617	149330	102720	114690	98489
L-172	PE(22:6_18:0)	791.547	13.58	C45 H78 N1 O8 P1	M+H	B	892340	1066400	1509200	1535000	1289300	1593200	1129100	838120	1702800	1572000	1264400	1074900	457990	1256000	1531300	1443000	1049100	1075500	1219300	1162600	1267000	1159000	1140600	1328300	1009200	1164100	806460	1147800	766230	1073200	1075700	1085600	1238400	1164600	950140	1104500	1123900	1108300	1016600	1208200	1155200	1130800	1013900
L-173	PE(22:6_18:1)	789.531	13.0517	C45 H76 N1 O8 P1	M+H	B	1358000	1388000	1604900	1522400	1635200	1599600	1565100	1394400	1370500	1685800	1646300	1512900	922140	1575300	1503200	1614300	1301000	1475300	724030	783580	765850	767420	763140	789780	741670	745340	602300	711500	616710	708890	629470	789190	784400	794600	683100	773520	1105100	1125900	1094400	1006100	1062000	1101400	1083500
L-174	PE(22:6_18:2)	787.515	12.3345	C45 H74 N1 O8 P1	M+H	B	328420	366080	418400	460040	425500	423670	407080	306220	392910	386780	376970	365470	165840	301900	316840	327450	292720	297690	465130	476380	520010	485140	448410	577730	471490	528890	342670	433220	390310	553830	424820	461140	468850	490330	409630	491580	392080	413000	365000	412910	379040	429680	376770
L-175	PE(22:6_20:3)	813.531	12.2927	C47 H76 N1 O8 P1	M+H	B	142230	170270	143450	188260	178420	119430	149430	98003	69729	85287	99343	138340	42992	103800	59682	35979	51249	101740	134660	114060	164700	138880	150910	138320	165130	175610	137910	145920	132110	169920	73416	68387	83400	100030	68839	97597	107060	115010	145650	123780	91714	122770	117820
L-176	PE(22:6_20:4)	811.515	12.035	C47 H74 N1 O8 P1	M+H	B	33335	60456	26884	60360	42715	34958	56714	43739	9227.5	14595	55421	97296	81660	143780	167900	143780	137330	155110	28544	40403	47518	68907	43666	40405	99332	45731	50087	27346	80218	50956	180390	160560	149800	176050	140090	200440	86746	75572	74599	102170	68417	85009	93832
L-177	PE(O-16:0_16:0)	677.536	13.5392	C37 H76 N1 O7 P1	M-H	B	40414	30263	41420	34212	43780	45596	39919	37570	50274	36407	41987	38115	23307	56485	43792	40585	30731	37111	39592	37805	38248	35189	35167	42896	35857	49219	26010	40927	23851	36091	37854	38711	34459	35672	23319	30715	25778	26621	28990	45904	29423	28723	27060
L-178	PE(O-16:0_18:1)	703.552	13.4496	C39 H78 N1 O7 P1	M+H	B	680570	776610	1254200	1072600	1373000	1369600	1131000	787090	1545500	1159500	1004400	888380	466770	1163100	1188000	1302100	812130	1005100	1649600	1400800	1521200	1428400	1193000	1811600	1132200	1703200	837120	1415700	764090	1226200	1401100	1880300	1414000	1360300	1059800	1380900	966310	904340	712430	1254500	1044000	941570	719940
L-179	PE(O-16:0_20:2)	729.567	13.0187	C41 H80 N1 O7 P1	M-H	B	214560	227420	335950	289870	373970	385560	327870	78125	395160	357600	319560	280420	46313	416400	423710	356720	256510	320240	396290	474620	467470	428640	460270	582570	476630	603610	277570	420570	269510	457040	544350	547450	454090	507890	356370	473990	312080	315910	281880	430210	340630	284090	277680
L-180	PE(O-16:0_22:3)	755.583	13.808	C43 H82 N1 O7 P1	M+H	A	1059500	1203400	1907300	1688100	1509800	1968500	1462000	1087900	2100900	1575300	1760700	1404600	533270	1502100	2007400	2170000	1221600	1457900	1293500	1260700	1161200	1190200	1910300	2575000	1429000	1376500	624000	1889800	556790	1003900	1026800	1201600	1124500	1141200	665390	1704000	1383100	1257700	1060600	1661500	1388100	1385500	1068200
L-181	PE(O-16:1_16:0)	675.52	13.419	C37 H74 N1 O7 P1	M-H	B	150070	166630	192050	198300	127320	194380	155330	136310	206550	203860	208880	177230	87192	184160	225150	216100	143600	154770	120660	137380	104720	115510	130880	136800	120200	162220	85730	110280	71978	109010	112840	109720	90674	112960	56339	65846	121470	112850	113810	176160	120210	107240	104250
L-182	PE(O-16:1_20:3)	725.536	13.1765	C41 H76 N1 O7 P1	M+H	B	2417700	3092700	4645200	4417200	2815900	4255600	2983800	2189800	4853300	3702100	4263500	3240300	1338400	3163300	4735400	5242100	2944300	3345600	5085200	5075000	4067500	4333700	4620500	4919500	3018900	4984000	2449600	4105600	2276200	3433400	3749700	4352800	3821400	4125100	2363900	3069100	3270500	3107200	2546500	4070300	3298200	3171800	2534400
L-183	PE(O-16:1_20:4)	723.52	12.8425	C41 H74 N1 O7 P1	M-H	B	2135500	2025600	2481000	2332200	1895500	2456200	2281500	2033100	2405600	2209700	2960800	2958300	1240000	2907200	2698000	2834800	2353200	2743500	2595000	2914700	2238900	2318400	2810800	2361400	1977200	2906500	1547600	2064800	1515900	2325500	2331000	2354300	1882300	2428100	1460600	1727200	2118400	1958200	1902600	2826300	2217500	1917500	1628500
L-184	PE(O-16:1_20:5)	721.505	12.4041	C41 H72 N1 O7 P1	M-H	A	468530	449330	588960	584270	328930	511160	180150	139640	280780	202730	210540	204290	73472	158540	254110	281290	148580	163430	656510	853760	500220	600400	695250	539250	208700	249220	133620	184970	132390	233640	153900	182080	155190	168830	114120	117940	260650	242000	266650	332520	254960	268210	235360
L-185	PE(O-16:1_22:6)	747.52	12.4232	C43 H74 N1 O7 P1	M-H	B	1247700	1235300	1421000	1177500	998810	1603100	1258500	974300	1491500	1374800	1722500	1495400	1129700	3038200	3689600	3188500	2345300	3184000	2178800	2591600	1923000	2096700	2484900	2132000	727730	1061200	523210	720810	458410	815120	1765600	1699600	1406200	1891800	1055100	1311900	1112400	1105500	1201000	1692900	1127600	1047000	1059100
L-186	PE(O-18:0_16:0)	705.567	14.333	C39 H80 N1 O7 P1	M-H	B	51372	44442	59095	52747	66290	82524	71572	54774	71212	68569	58502	58711	25910	81282	72913	65389	46648	56555	40532	41949	38803	40128	34384	52978	35029	54149	23325	36058	22113	36655	37236	41747	36369	40558	24192	33044	40959	36058	34788	55223	43880	33782	32301
L-187	PE(O-18:0_18:1)	731.583	14.2719	C41 H82 N1 O7 P1	M-H	B	214410	196870	302170	233180	332710	396230	326400	268150	359040	289300	289490	278450	124260	381040	345660	316940	243110	312260	210060	191940	196060	191270	182910	248860	187520	250070	105650	152670	102130	181040	191950	208390	170100	201230	131030	172200	189150	170490	162640	243790	192750	164800	165210
L-188	PE(O-18:0_20:1)	759.614	14.9624	C43 H86 N1 O7 P1	M-H	B	64492	48976	77506	68251	99984	110420	88990	80877	93678	78318	73796	74159	29936	95250	91526	94850	59055	82161	52715	48290	53546	54182	38488	65705	44566	63175	27744	45979	26018	41390	49822	43902	45697	58680	30853	40830	53892	44672	41705	63961	49615	41471	40401
L-189	PE(O-18:0_20:2)	757.598	14.3984	C43 H84 N1 O7 P1	M-H	B	269690	246290	368600	370810	148840	435140	126260	99900	149940	365270	350870	113190	134290	159430	151040	122740	91714	331680	361020	359760	319980	357060	313610	416010	277320	421570	202860	279870	159470	273050	303370	342100	298090	317730	174650	252560	97464	88549	79959	123740	97899	84183	79973
L-190	PE(O-18:0_22:3)	783.614	14.6895	C45 H86 N1 O7 P1	M-H	B	126570	125200	183800	166980	153540	239580	142070	135100	234160	190240	173330	159420	51679	190990	227020	203750	129770	169360	410740	367700	396740	362800	389880	400140	307340	479990	220510	329230	194360	315440	274670	333950	344580	357600	168450	269200	220920	212580	179900	243240	233720	195030	178770
L-191	PE(O-18:1_16:0)	703.552	14.1893	C39 H78 N1 O7 P1	M-H	B	192470	188620	227820	194860	112470	237850	153980	164740	276750	254180	224400	182070	94132	188870	216650	233870	161340	190600	96653	123080	98261	118080	93737	112230	80713	150210	72403	90362	50650	100280	88057	98448	66042	104980	41328	47163	137480	112930	121410	179760	139790	99790	117530
L-192	PE(O-18:1_18:1)	729.567	13.6617	C41 H80 N1 O7 P1	M-H	B	1794600	1906800	2529000	2274400	1363100	2670700	1796900	1766800	2920100	2039100	2708100	2417800	924720	2340500	3166900	3240900	2091500	2317000	2556900	2704000	2152400	2366500	2531300	2575100	2013400	3266600	1520700	2193100	1236300	2176500	2028300	2247400	1916800	2388600	1069900	1496200	2072500	1762700	1743200	2546800	1931000	1679400	1643700
L-193	PE(O-18:1_20:1)	757.598	14.8279	C43 H84 N1 O7 P1	M-H	B	259570	234060	322510	323050	225480	368610	250880	273140	397330	343590	348680	318250	113430	261600	381820	418320	259100	287750	157990	158360	145300	168930	153020	176180	117000	194970	95201	128370	83534	125480	124550	161390	141440	156170	64551	105130	187650	168430	156920	238330	182270	170630	151620
L-194	PE(O-18:1_22:3)	781.598	14.4465	C45 H84 N1 O7 P1	M-H	B	316910	402520	522280	505780	303990	580350	388420	348290	538850	439050	567100	506410	134510	459010	569170	556050	377790	474120	676090	696200	587400	676220	687360	727090	457160	813730	372690	520190	304840	474610	453020	527840	507730	633040	264100	397050	438870	412500	347520	535320	440180	383840	357390
L-195	PE(O-18:1_22:4)	779.583	13.6852	C45 H82 N1 O7 P1	M-H	B	434980	840200	655910	435110	310190	1520900	344610	279920	399090	314190	323200	324490	227820	412390	488740	814210	348350	403830	1958900	2325300	1957500	2138400	2362200	2133800	1491100	2317700	1199300	1522900	1101900	1836000	1678600	1851300	1529400	2261700	892610	1286400	1447700	1495000	1377600	2148000	1471800	1304500	1101800
L-196	PE(O-18:1_22:5)2	777.567	12.9949	C45 H80 N1 O7 P1	M-H	B	2171700	2121700	2725700	2508600	2041400	2784900	2279800	1995800	2821400	2525200	2969600	2692000	655290	1839400	1784900	1909400	1487200	1730800	1793600	1977200	1091700	1725900	1959400	1329500	1546200	2260100	1043900	1484500	997710	1675600	1154000	1346400	1082000	1270700	705910	972270	1590000	1519800	1448700	2203400	1611700	1493500	1401400
L-197	PE(O-18:1_22:5)	777.567	12.3802	C45 H80 N1 O7 P1	M-H	B	101150	102720	161240	152480	161860	163420	117460	83819	201940	169180	139480	119780	8657.6	32727	39897	30162	24339	28950	133750	143550	127110	123600	136880	130750	142520	161820	69386	108850	75638	129680	36212	44582	30132	32796	29174	38311	74606	84165	75564	98337	77716	69099	66098
L-198	PE(O-18:1_22:6)	775.552	13.0922	C45 H78 N1 O7 P1	M-H	B	1171200	1066400	1311300	1214800	983240	1367600	1183900	1077100	1443200	1295700	1627800	1478300	888340	2267400	2303900	2395100	1871600	2324000	1090600	1230500	1122600	1025600	1397200	1256400	1139300	1570200	742720	1033800	775460	1190800	1583500	1916400	1522200	1769200	943750	1346700	1245000	1183100	1155000	1710800	1257200	1145700	1155300
L-199	PE(O-18:2_16:0)	701.536	12.864	C39 H76 N1 O7 P1	M-H	B	3005300	3150900	4399300	3464600	2609200	3915300	3590600	2691000	4459400	3922100	4322400	3759500	1538800	3994900	5283800	4473100	3575800	3578300	5900000	6571100	5359700	5797000	6598600	5853900	5311600	7492000	3788700	5088200	3413300	5719600	5320800	5494500	4745800	5525800	3115000	3818300	3999100	3482900	3672600	5549100	3901500	3508500	3450400
L-200	PE(O-18:2_16:1)	699.52	12.6124	C39 H74 N1 O7 P1	M-H	B	511540	547310	662860	719460	392300	611150	545170	470080	718730	781410	725280	572900	292360	686710	1083000	886520	527420	496570	1404200	1484200	1194200	1259000	1529800	1252600	1161000	1741800	807800	1166300	789310	1150300	1072300	1143000	1020800	1242900	723980	938260	978450	809340	723780	656220	802620	774930	888640
L-201	PE(O-18:2_18:1)	727.552	13.1	C41 H78 N1 O7 P1	M-H	B	2143400	2511900	3462600	3441600	2151200	3319800	2429900	2083100	3675500	3340900	3310300	2954800	1310500	3182700	4472000	3887500	2805700	3036800	8670200	9417800	8067100	8456500	11024000	9074100	9047900	12651000	5369300	7465300	5247700	9777000	9597200	8406200	7266500	8524500	4862300	6293100	4504300	5489000	5022100	6108500	4418000	4003100	3898700
L-202	PE(O-18:2_20:3)	751.552	13.2311	C43 H78 N1 O7 P1	M-H	B	1757800	1924000	2149600	2352600	1548000	2588000	1766700	1700800	2299800	2149900	2804000	2778400	1102800	2846300	3112600	2418200	1919500	2843500	10899000	12113000	9145200	9860000	12589000	10555000	8733400	12976000	6114500	8803000	6763900	9766700	9927200	9953800	8465300	10103000	5145400	7171500	5825800	5699200	5723700	8825100	6788900	5667100	5142800
L-203	PE(O-18:2_20:4)	749.536	13.1558	C43 H76 N1 O7 P1	M-H	B	2606800	2664700	2812400	3026700	2409300	3251200	2453200	2161000	3247800	2956800	3655000	3331600	1189500	2938300	2647500	2790400	2079000	2710800	7912100	8929200	7046000	8130300	9183600	7537700	6978900	9324600	5131100	7375500	4907800	7493700	7530300	6916700	5887400	7026100	4677900	5343100	4329400	4139200	4170100	6670500	4332400	4015100	3952700
L-204	PE(O-18:2_20:5)	747.52	12.1141	C43 H74 N1 O7 P1	M-H	B	657790	667810	798390	802990	535650	780710	215520	184090	360890	254930	318460	297040	92717	264610	292260	276530	198340	259880	2266900	2729500	2012200	2205600	2679200	2188700	894270	1193500	649750	841070	542070	964380	672770	709780	631550	771940	445720	476540	791150	738070	774130	1018400	766260	701270	729160
L-205	PE(O-18:2_22:5)	775.552	12.7268	C45 H78 N1 O7 P1	M-H	B	1230500	1281200	1487100	1438500	1130900	1608900	1214900	1049100	1493100	1277600	1626900	1519100	382630	507720	988530	943460	745490	473850	1711700	1908200	1723900	1570200	2129100	1872400	1994000	2590400	1317700	1757800	1331800	2082300	1075100	2460700	1968100	1173900	1293200	1813800	1234600	1177700	1180000	1682100	1251700	1148200	1115300
L-206	PE(O-18:2_22:6)	773.536	12.3951	C45 H76 N1 O7 P1	M-H	B	1009900	1035300	1184800	980450	958320	1411500	1063600	794010	1185900	1045800	1362100	1254800	1000100	2785400	2920500	2469600	1978700	3014700	2142600	2413700	1881700	1998200	2491100	2226800	1903800	2867500	1332400	2087400	1252900	2313900	4352600	4368900	3885500	5246700	2828500	3515300	1967200	1820500	2048400	3079200	2116400	1802100	1701500
L-207	PE(O-22:1_20:3)	809.63	14.6629	C47 H88 N1 O7 P1	M-H	B	37581	39655	57864	16963	45870	68084	47083	38659	69022	19071	59130	49510	9096.4	53045	64964	21748	42470	52350	51027	70962	65913	71976	68918	208710	55221	83424	37675	59149	27328	40294	58501	66360	64799	70607	34375	46093	34911	29506	26670	43205	32249	30312	25676
L-208	PE(P-16:0_16:0)	675.52	13.4057	C37 H74 N1 O7 P1	M+H	B	176750	207930	286700	277030	190470	262980	236190	162190	331490	258330	294060	227220	129490	207050	273670	341760	197890	215360	233710	241530	206890	236640	201140	234350	157830	254890	130340	198300	106480	171850	189430	224740	179520	194150	120730	147960	197320	184190	143530	236390	177770	180710	146700
L-209	PE(P-16:0_16:1)	673.505	12.6927	C37 H72 N1 O7 P1	M+H	B	463030	516050	848860	706040	571580	686240	551100	456520	742450	655430	676230	598230	324560	531080	856910	830110	560730	619970	853360	638980	594650	737450	652930	599970	445460	848340	340300	619150	359790	511290	430510	698170	525680	539790	325770	421050	545050	483520	420620	673960	560000	538040	407330
L-210	PE(P-16:0_18:0)	703.552	13.441	C39 H78 N1 O7 P1	M+H	A	801190	895880	1539100	1253900	1623600	1700800	1372800	792850	1728200	1361200	1290900	1092300	565030	1091000	1477600	1569800	875780	960930	1870100	1630600	1577000	1542700	1458600	2036200	1247900	1936000	892260	1640900	759520	1297300	1460900	1752600	1578200	1526100	1116200	1434900	1110600	1057100	811320	1409400	1150000	1088900	906130
L-211	PE(P-16:0_18:1)	701.536	13.372	C39 H76 N1 O7 P1	M+H	B	3996900	4682300	6741700	6564600	4572500	6544800	5259100	3774000	7574100	6315700	5727900	5504700	2595400	5067200	7396900	8506500	5151500	4221000	10148000	10359000	8854800	9466300	9514400	10776000	6250800	11071000	5499000	9546400	4675300	7897100	8123400	9217700	7894700	8881600	4824900	6557500	5945200	5755800	4626100	7427900	6024300	6133600	4640700
L-212	PE(P-16:0_20:3)	725.536	13.097	C41 H76 N1 O7 P1	M+H	B	2255500	2909500	4345800	4110200	2525500	3916500	2676700	1992300	4513900	3495000	3931600	3021100	1212500	2916900	4408400	4951900	2695900	3012400	4692400	4699400	3689700	4015600	4325500	4425100	2716900	4587200	2230000	3779600	2069700	3151700	3391600	4029100	3501100	3760600	2137500	2801100	3064400	2835700	2334500	3742700	3043900	2899200	2297300
L-213	PE(P-16:0_20:4)	723.52	12.642	C41 H74 N1 O7 P1	M+H	B	2977800	3133800	4092200	3886700	3292100	4211900	3643000	2753900	4201600	3445700	4641400	3995200	2002000	3636900	3625600	4427100	3694300	4235200	5729600	5630500	4482100	4790300	5313600	5585000	3181900	5305800	2805400	4487300	2604500	3941000	4117800	5048700	4113300	4489900	2576300	3469600	3616400	3472400	2750900	4450700	3644900	3560000	2812000
L-214	PE(P-18:0_18:1)	729.567	14.126	C41 H80 N1 O7 P1	M+H	B	1685600	1879700	2902900	2733400	1939900	2651100	2112800	1798800	3127100	2788500	2814400	2355500	1013500	2261800	2944200	3458700	2034800	2340300	3328200	3029600	2543000	3320500	3023600	3391200	1866300	3699600	1779200	2831800	1434300	2385900	2331400	2807200	2700300	2858700	1285800	2047700	2320800	2189000	1615600	2786200	2335500	2312400	1657500
L-215	PE(P-18:0_22:3)	781.598	14.4593	C45 H84 N1 O7 P1	M+H	B	354830	445610	679110	615070	432080	687120	503310	382150	668220	380230	658960	565150	175450	472490	638650	616910	472300	523340	771830	816160	666210	808430	703450	854490	489100	784450	402630	663810	363050	517640	542460	624260	614820	759240	332080	435710	563790	448690	362920	587890	528960	483730	366800
L-216	PE(P-18:0_22:5)	777.567	13.4595	C45 H80 N1 O7 P1	M+H	B	2514200	2479200	3555700	3201000	2682000	3376500	2898000	2218000	3503600	2790200	3555500	2895500	873020	1916000	2051800	2647200	1870000	2063300	1761900	1757100	1510900	1611300	1689800	1752600	1142300	1992400	974150	1603800	786710	1386600	1100700	1356700	1159500	1213100	700740	979340	1804100	1703200	1384000	2151300	1773600	1772100	1345700
L-217	PE(P-18:1_16:1)	699.52	12.6383	C39 H74 N1 O7 P1	M+H	B	691390	1012700	1108100	1317600	710480	993100	861780	631540	1246600	929140	1163700	1002300	545050	730860	1230500	1321200	904070	991540	2506400	2183100	1921200	2459900	2433400	2718600	1594800	2399700	1571700	2436000	1051800	1868900	2023700	2205500	2035500	1842100	1322400	1728000	1341900	1034500	919960	1556400	1260800	1433100	1080600
L-218	PE(P-18:1_18:1)	727.552	13.3302	C41 H78 N1 O7 P1	M+H	B	1694200	2516700	3410900	3519100	2725400	3704200	2811100	1712700	4122600	3213500	3423700	2936600	1207700	2840600	3810900	4462300	2715700	3162600	15693000	16006000	13103000	13678000	16464000	17312000	9583000	16507000	9298000	14349000	6973400	11639000	12022000	13789000	13842000	13218000	7673600	11003000	6607100	7794000	5328500	8620400	6427200	7717500	5205900
L-219	PE(P-18:1_18:2)	725.536	12.8627	C41 H76 N1 O7 P1	M+H	B	897030	1011900	1407600	1362000	941010	1242700	969660	773930	1443900	1263300	1240900	1102700	481510	1038300	1566100	1759000	943920	1061900	1760100	1879900	1623300	1751000	1875900	1954300	1387700	1971200	1099600	1658600	1088700	1578300	1457600	1903600	1685500	1660600	1090000	1423700	1318600	1212200	1041700	1484700	1312100	1207100	1049300
L-220	PE(P-18:1_20:1)	755.583	14.141	C43 H82 N1 O7 P1	M+H	B	1074700	1220300	1923400	1699500	1519200	1997100	1480600	1092600	2114800	1598800	1783500	1414000	538950	1504400	2030100	1144800	1233100	1465700	2293300	2222500	2097000	2129400	1591800	2679600	1492100	2467500	832050	1952100	946190	1642300	1745900	1626600	2031700	1631000	921440	1411700	996050	875230	1098300	1182600	1393000	1422600	1077500
L-221	PE(P-18:1_20:3)	751.552	13.1851	C43 H78 N1 O7 P1	M+H	B	5295400	6026300	7915000	7564500	6282400	8165200	7354300	5469900	8578800	6808600	8913000	7392200	3351400	7261600	7321100	8851900	6805800	7840400	20375000	19856000	16704000	17821000	19280000	20454000	12474000	20768000	10120000	16964000	9253300	15022000	15259000	18624000	16076000	17116000	9784400	13335000	10178000	9798000	7759500	12547000	10376000	9982700	7753100
L-222	PE(P-18:1_20:4)	749.536	12.6208	C43 H76 N1 O7 P1	M+H	B	3663800	4039800	5358200	5168100	4341200	5295100	4511200	3478400	5546700	4512100	5626400	4786100	2048300	3818100	3843300	4569700	3584600	4297000	18022000	16202000	13564000	15195000	16828000	19064000	11223000	17207000	8710400	14943000	8661000	13919000	11611000	16270000	13419000	13755000	7776900	12018000	8117600	7511500	6483100	9809400	8259800	8008100	5928700
L-223	PE(P-18:1_20:5)	747.52	12.4196	C43 H74 N1 O7 P1	M+H	B	2270600	2481000	2927300	2776100	2195800	2502900	2280400	2029100	2530000	2146600	2878300	2603600	2565900	4173100	5510800	6456200	4836300	4790800	4954500	4636300	4043500	4542400	4729100	4369700	1621200	2240800	1382900	2071600	1290300	1914600	3827700	4469800	3793000	4241400	2734700	3155700	2880700	3066000	2443200	3005800	2882100	3162800	2544200
L-224	PE(P-18:1_22:1)	783.614	14.6884	C45 H86 N1 O7 P1	M+H	B	138820	166810	261020	228000	238820	320600	209810	155380	304620	198710	251110	229440	72115	201320	276060	285970	163030	227780	582440	526310	504150	590620	513050	586550	363900	592010	296230	442240	257280	390270	441430	509700	520550	477170	261450	390630	287910	284990	225210	354540	304980	263430	211160
L-225	PE(P-18:3_18:1)	723.52	13.3817	C41 H74 N1 O7 P1	M+H	B	608920	747930	874790	853290	656080	833170	697090	570100	993710	802690	847630	741130	441220	650850	917110	981450	700720	715140	1075400	1154400	1029400	1069900	1124600	1100000	837200	1127400	780980	1087000	737050	986770	981510	985610	922960	1087500	722730	807640	882570	913990	831740	877360	881070	930430	830780
L-226	PE(P-20:3_18:1)	751.552	14.1251	C43 H78 N1 O7 P1	M+H	B	548840	593290	839680	735610	540090	760440	641480	468170	854940	716670	831550	698930	270120	561480	877560	965400	629540	701070	729490	732910	642890	724880	698400	737710	463410	766240	406900	675930	342480	599310	556010	653260	599050	677820	351290	489840	560510	592150	496790	720550	563450	608330	511300
L-227	PE(P-20:3_20:2)	777.567	14.2782	C45 H80 N1 O7 P1	M+H	B	238900	276480	441610	400450	318060	431630	339120	234650	446660	370660	405080	334510	118840	304450	447980	491430	289240	321010	357340	354760	280370	361120	357470	376780	231580	404330	198330	289740	154260	262710	288920	339660	332640	348570	198130	267540	277210	292110	223160	344760	279120	276540	206070
L-228	PG(15:0_18:1)+D7:(s)	741.554	11.5241	C39 H68 D7 O10 P1	M+NH4	A	1699600	1218900	1614000	1296700	1842900	1959000	1885100	1308200	1750800	1609400	1646300	1630400	1534200	1716100	1174500	1654200	1455000	1857700	2066700	1629700	1536500	1376500	1548000	1654200	995190	1595200	888250	1445600	904690	1396300	1361300	1950500	1574000	1374600	1488800	1517900	1200500	1183600	982880	1560500	1202400	1206700	969060
L-229	PG(16:0_16:0)	722.51	11.9521	C38 H75 O10 P1	M-H	C	249210	267590	345220	312300	215820	319740	151080	123480	206560	210480	175900	159610	73308	156980	190310	201120	125870	151120	324250	399700	291640	310460	343720	306290	115420	175560	81050	101520	93341	146040	107030	130660	113380	126340	76931	90552	160460	141670	155290	224680	167400	153340	155930
L-230	PG(16:0_18:1)	748.525	11.8892	C40 H77 O10 P1	M-H	A	719990	751160	877310	719070	697050	947310	974930	808800	1207700	1241100	1169300	996210	646140	1315600	1206500	1142300	829190	1166700	1218100	1153700	944460	923840	1089000	1061900	844980	1148900	677620	873340	653880	1011800	1252600	1422400	1186800	1362100	1045400	1284100	801940	683530	799600	1161300	732500	741820	639460
L-231	PG(16:1_16:1)	718.479	10.336	C38 H71 O10 P1	M-H	C	4554.3	4898.8	5559.5	3992.4	8282.6	6639.5	8035.7	6011.7	5656.3	5345.3	6701.2	7771.1	6712.1	6436.3	5476.9	6227.5	7440.8	7297	11474	10281	9706.9	10124	11135	10582	8260.9	18819	6673	12073	6512.5	8336	10149	12288	10069	11732	11043	9116.3	7887.6	5619.1	4518.5	8170.9	6101.4	5186.7	5341.1
L-232	PG(16:1_18:1)	746.51	10.9373	C40 H75 O10 P1	M-H	A	184660	143580	223760	176840	157250	240520	215640	203110	254330	245270	169390	182810	181520	311810	250950	247120	226950	238810	925490	755420	668760	676730	670480	721390	523230	688340	440020	609460	456730	583400	541280	693460	615370	644480	560570	562780	329720	286440	242280	383380	364420	298280	231740
L-233	PG(18:0_20:3)	800.557	12.4701	C44 H81 O10 P1	M-H	C	22303	21981	36393	24716	32187	33570	41220	28500	62078	61552	52037	35674	22772	49913	33691	30714	28141	38461	19938	11775	10645	14253	39233	16507	20923	14246	5347	13931	9999.3	7807.9	8091.8	20236	16469	11149	12726	12202	22072	23397	18746	19922	14584	20035	14927
L-234	PG(18:1_16:2)	744.494	10.5354	C40 H73 O10 P1	M-H	C	26799	23280	29458	23351	34193	34351	37062	26971	35011	34113	35552	36059	26009	43435	27484	33043	18971	36517	189540	155460	142270	129710	146920	151420	102280	168020	101610	118950	99924	132800	103170	145590	121970	145190	126850	120380	70981	63861	52223	82213	69311	63920	51624
L-235	PG(18:1_18:1)	774.541	11.3906	C42 H79 O10 P1	M+NH4	A	145050	191760	223660	184740	221760	284260	233270	180700	278220	217350	234890	239370	216300	255620	221370	252050	176690	275200	963280	816540	844560	779720	918920	965960	524660	786670	406640	824650	401250	613490	628580	872330	861040	592450	768980	852520	319840	331680	214280	449990	327730	358410	242890
L-236	PG(18:1_18:2)	772.525	11.357	C42 H77 O10 P1	M+NH4	A	125800	112320	147470	117320	145700	158020	158320	127740	175420	165480	159610	149100	133690	166900	127140	150140	131840	164420	398750	313720	295920	289160	301980	335770	206170	332540	200270	305830	176720	274880	251880	303720	287570	292920	251540	266090	154970	150210	142370	216080	176320	160220	126460
L-237	PG(18:1_20:2)	800.557	11.6285	C44 H81 O10 P1	M-H	B	70520	78755	88036	80497	96482	134280	127810	90532	131490	120650	114290	102520	73080	149200	108940	97248	80034	146410	694520	665830	549150	523990	635110	606600	503120	700530	336000	470620	360860	569870	450640	616990	529500	461980	464490	455190	261770	235950	209400	349050	260590	221630	209310
L-238	PG(18:1_20:4)	796.525	11.4682	C44 H77 O10 P1	M-H	A	88246	78535	59867	41162	64401	69673	121360	106120	67014	60083	101570	61554	68440	75197	40070	54880	57678	100360	1004900	1037100	796810	788790	845040	907480	594490	944720	451590	588620	527780	746460	651440	873820	683310	732230	681300	668510	383440	305150	265570	279170	374130	297660	236470
L-239	PG(18:1_22:6)	820.525	10.5327	C46 H77 O10 P1	M-H	A	84225	66948	100890	83568	110510	89447	105780	78329	120350	109310	85641	86134	104880	156180	130140	201660	130980	149510	373950	359180	319660	297980	330570	351640	261960	383370	189230	276600	193930	295180	643820	895220	699040	707040	588390	696060	249970	221650	148990	245530	234880	202390	136250
L-240	PG(18:1_22:6)2	820.525	11.3608	C46 H77 O10 P1	M+H	A	30844	29429	35350	32209	38910	43193	38539	31675	41879	30847	31811	39042	35184	32865	26206	35631	31007	45715	256280	208350	193950	178300	177360	225550	110850	216030	100220	157560	107770	167780	148990	167280	164610	195370	134850	166930	65705	80081	65637	106120	70257	72581	67806
L-241	PG(18:1_22:7)	818.51	10.9673	C46 H75 O10 P1	M+H	A	12351	21590	49320	30038	49545	14002	12404	19145	10352	8682.9	8652.5	59945	15832	49684	36229	49996	40052	9099.1	210800	168480	127350	137690	129810	186060	88805	115710	74373	122380	78718	116830	109610	132110	112820	123430	112040	111000	52849	52515	43288	79806	56205	57306	53429
L-242	PG(18:2_20:4)	794.51	10.3992	C44 H75 O10 P1	M-H	A	56275	45755	56602	52098	86738	79474	38361	30110	37761	33048	33963	36014	17999	31082	21279	22667	22775	30622	191310	160390	158750	141500	160890	169280	110050	151170	76356	120000	50661	120510	136030	195360	184130	119700	145550	136550	80349	78963	53447	80216	88156	76546	50856
L-243	PG(18:3_18:1)	770.51	11.2157	C42 H75 O10 P1	M+H	A	760870	740090	833020	967620	833900	714220	730240	840290	777250	743630	823970	796540	780280	837380	859210	784470	642620	768080	829670	1041900	886920	799110	879990	898760	919690	898170	753080	903330	1078500	914180	887550	770420	853800	916950	822170	814440	1016000	976610	914960	823640	1039400	909830	826920
L-244	PG(20:2_20:3)	824.557	11.3489	C46 H81 O10 P1	M+NH4	A	16994	36075	53646	38096	149580	101880	103820	51121	48167	50728	73138	72232	98144	163420	54902	78223	75625	141530	239680	202940	214870	167850	217660	254020	146860	180560	88639	209320	101420	167340	184460	252980	223100	174590	227300	227570	106890	85156	65289	115140	117370	83215	72390
L-245	PG(20:2_22:6)	846.541	10.767	C48 H79 O10 P1	M+NH4	A	11543	11659	13453	11251	22179	26881	21956	11679	12957	18261	21143	19174	21039	30585	16378	27124	15713	24108	55302	58700	50294	42330	62302	52647	35105	48822	24997	39308	28289	44407	71968	101830	84579	70180	72546	83397	28505	32585	22250	31072	32832	25755	18529
L-246	PG(20:4_20:4)	818.51	10.4562	C46 H75 O10 P1	M-H	B	21771	15572	27871	21761	25717	29727	21571	13872	21736	26207	19304	19669	12642	30607	27993	40427	23035	26522	113710	119260	72710	96573	121050	119730	75410	110180	61958	78876	63766	92863	135360	164120	133030	132300	96786	136200	60867	53237	43069	66185	62396	47018	40218
L-247	PG(20:4_20:4)2	818.51	10.3286	C46 H75 O10 P1	M-H	B	21771	15572	27871	21761	25717	29727	21571	13872	21736	26207	19304	19669	12642	30607	27992	40427	23035	26522	135790	108770	91740	96573	111120	119730	75410	110180	56190	78876	63766	90498	135360	164120	133030	132300	132040	136200	60867	53237	43069	66185	62396	47018	40218
L-248	PG(20:4_22:5)	844.525	10.5719	C48 H77 O10 P1	M-H	B	30205	24156	33692	22943	46605	44697	37230	25705	31858	28431	32098	35120	22545	53422	35847	56987	37485	42398	127610	139020	111280	101990	109120	141920	94274	132590	64159	85260	76351	108530	140080	206400	161440	172500	145630	116880	58339	53965	51362	78692	57143	49755	52694
L-249	PG(20:4_22:5)2	844.525	10.4315	C48 H77 O10 P1	M-H	B	32261	25856	34761	24824	46635	44715	38875	25705	34194	28717	33646	35137	23159	53455	35874	57028	39238	44125	4595.7	139020	111280	91115	128400	141920	94274	132590	64159	94861	76351	108530	140080	206400	161440	172500	145630	155840	71336	68030	51362	78692	74949	64146	52694
L-250	PG(20:4_22:6)	842.51	10.018	C48 H75 O10 P1	M-H	B	18327	12188	15616	15609	29511	24710	21884	12037	7081.7	10679	13786	15041	16859	31942	15270	26235	19467	25764	65976	55530	45303	46322	47280	52517	39888	57169	30219	42018	34299	47355	110220	173710	110370	141880	137080	151950	36329	35096	29374	46653	46774	39817	28472
L-251	PG(22:3_20:4)	848.557	11.3306	C48 H81 O10 P1	M-H	B	3837.7	8303.1	11047	5810.2	13085	16802	21472	12909	12753	15437	15765	13348	4963.3	25194	5798.8	8016.1	6900.2	15323	234140	204710	162740	182980	247720	194740	152520	209810	64217	129320	87121	185320	172310	259570	207960	169660	203840	177360	62738	52878	44811	81544	69441	45462	47837
L-252	PG(22:5_22:6)	868.525	10.2122	C50 H77 O10 P1	M-H	B	16520	11941	18325	13256	30013	19388	28929	21590	16223	18379	19211	22962	29444	49291	22713	42352	43530	47114	36601	27728	26124	25429	30852	27651	21562	31187	13301	22496	17723	24913	77647	111440	79116	77099	70239	81247	32178	30273	21088	32196	37073	27111	21286
L-253	PG(22:6_22:6)	866.51	9.6864	C50 H75 O10 P1	M-H	B	12193	8407.6	13139	10623	16258	14868	11417	10243	12340	12156	9979.7	11633	50031	79741	66456	114660	75012	84741	15105	8995.1	4803.8	4155.5	8125.2	9365.7	5366.9	11841	3535.2	8637.2	5174.8	8711.1	66680	110090	81623	85573	68395	73875	31198	31061	20831	33146	30440	25961	20025
L-254	PG(22:7_18:1)	818.51	11.3834	C46 H75 O10 P1	M+NH4	A	2181800	2361100	4095400	2731800	3685900	4402800	3499700	2618900	4734200	3571900	3533200	3016200	101030	5277700	3634200	6024600	3893800	4636400	2187900	2025000	1864200	1900300	1917500	2747400	1347900	2151400	838470	1578600	1062700	1385400	160440	234130	176020	146020	136140	170360	2393000	1947000	1603900	2448200	2134300	2096100	1669100
L-255	PI(16:0_18:3)	832.51	10.8566	C43 H77 O13 P1	M-H	A	17381	19375	28139	19758	23999	26342	29465	20830	37175	32001	26848	23930	12224	37669	32512	34613	23522	27265	136650	116290	82882	72081	111230	97999	71729	115960	48355	64740	65782	87330	73846	142400	94699	70761	102740	96478	50732	43817	35980	50998	48688	40439	34193
L-256	PI(16:0_20:3)	860.542	11.6123	C45 H81 O13 P1	M-H	A	794130	854870	1059600	759960	885100	1321700	1074700	934510	1278400	1273000	1078900	1041400	467940	1554100	1187000	1154600	788650	1220300	3807900	3883900	2669700	2354800	3259500	3016400	2696800	3679700	1574200	2011100	1825300	3007400	2393700	4030100	2766100	2076600	2887400	3047600	1622600	1523800	1409700	2142900	1642900	1409300	1390500
L-257	PI(16:0_20:4)	858.526	11.054	C45 H79 O13 P1	M-H	A	721460	630710	887060	600750	910720	851630	880820	793360	965480	904920	691250	785080	338170	1040500	655520	923730	683960	913740	1660100	1462700	1060300	945600	1250300	1252700	838880	1456000	634690	808950	691350	1229300	948810	1767800	1141400	873900	1201900	1259500	738380	765840	634750	939800	827470	713420	541980
L-258	PI(16:0_20:5)	856.51	10.4608	C45 H77 O13 P1	M-H	A	78842	83812	151710	103680	130300	126310	48325	36454	65457	61519	42048	42132	12760	45405	35093	55968	29186	38486	143310	114850	85383	76258	110850	101090	43068	69607	33410	43981	39152	60807	40710	79860	53036	46149	56397	54331	62410	55059	45496	67888	62035	49233	42835
L-259	PI(16:1_18:1)	834.526	11.0108	C43 H79 O13 P1	M-H	A	116660	118110	195700	158950	192400	230390	182350	145790	284060	212420	158580	165030	39967	341930	239910	355680	204870	245360	209480	194180	398290	161760	183110	202280	150040	218010	93545	146690	117830	166260	250780	416000	277850	242500	271050	294590	155130	145010	119510	186860	168550	136070	106700
L-260	PI(18:0_18:2)	862.557	12.0811	C45 H83 O13 P1	M-H	A	169640	172560	196730	143480	171730	246400	203250	184060	302920	284830	206510	211980	99828	323870	260050	246650	149110	224070	660850	688890	507200	461220	651660	540950	531390	652850	336270	435880	391150	476400	421330	810480	514870	441990	528740	566610	309500	294740	301430	456910	339330	279230	271560
L-261	PI(18:0_20:2)	890.588	12.7229	C47 H87 O13 P1	M-H	A	115000	108830	122580	90740	114920	149550	150040	108680	193450	187170	134410	135770	72326	175060	198740	167500	92350	115800	298730	317810	249770	214820	310310	229380	279250	274490	143100	272150	176970	246590	200940	519230	232420	215880	205930	233430	214160	204770	171170	233380	210160	172280	214060
L-262	PI(18:0_20:4)	886.557	11.8339	C47 H83 O13 P1	M-H	A	8166000	7846900	9278600	6705900	9129300	10308000	10419000	8502400	9762800	10786000	9393300	9107700	4083500	13353000	8258500	9908800	7556200	10118000	9740300	8917100	7330900	6673500	8713600	7777600	6761300	8513300	4133100	5709500	5249600	7327600	6485100	10940000	7171800	6258200	7250300	8112900	8127100	7666900	7187300	10568000	8489500	7406500	6843400
L-263	PI(18:0_20:4)2	886.557	12.0456	C47 H83 O13 P1	M-H	A	7328400	6889700	7614200	5670400	7925900	9318500	8758600	7774900	8048300	8775800	8387200	8217000	3471500	11545000	6749500	8057400	6356800	8795300	9740300	9014000	7330900	6673500	8784200	7777600	6761300	8513300	4133100	5709500	5249600	7242000	6485100	11032000	7171800	6258200	7250300	8112900	6405400	6095300	5764400	8841500	6765100	5902900	5796700
L-264	PI(18:0_20:5)	884.542	11.9854	C47 H81 O13 P1	M-H	A	50398	61504	34145	43245	51319	39484	53775	52825	24931	22056	35648	50440	71615	45859	20451	23216	49247	59506	128130	142610	157940	141720	130780	128560	175130	118370	193250	149430	168170	148260	146590	126180	159170	152500	160170	165930	117220	142580	136570	102670	119740	128710	145290
L-265	PI(18:1_18:1)	862.557	11.6143	C45 H83 O13 P1	M-H	A	107110	102370	147780	88845	105230	179470	121220	98577	181610	189790	148530	128090	42970	160320	159950	172210	84850	121750	294730	243480	204020	240100	351170	222580	207010	219930	148140	166050	131710	192040	153210	293940	266570	155830	209070	196170	115980	121540	134840	192390	143070	116910	143720
L-266	PI(18:1_20:4)	884.542	11.0726	C47 H81 O13 P1	M-H	A	1260200	1200500	1820200	1293100	1580200	1835700	1622700	1358900	2154500	1969800	1465100	1421900	575220	2132300	1345600	1880700	1162800	1585300	2273700	1984900	1498000	1410200	1728900	1666800	1325700	1995000	894440	1134200	1115900	1758200	1324900	2699300	1594700	1297500	1604100	1673900	1308200	1258100	1016700	1612700	1342200	1147000	960300
L-267	PI(18:1_20:5)	882.526	11.0093	C47 H79 O13 P1	M-H	A	126940	122870	275460	202540	176740	173330	58812	53664	100900	103280	62838	64986	19774	53463	53387	82772	53018	58089	148830	122660	94331	82372	102670	97778	45126	65358	35666	42971	31290	48547	42295	82745	39617	49257	40640	33477	76038	71370	56405	79264	77419	67051	51385
L-268	PI(20:1_20:4)	912.573	11.4239	C49 H85 O13 P1	M-H	A	124280	100970	152450	108250	125550	177920	120580	98223	175210	146090	141200	136140	24312	145630	95932	134170	69420	97192	87110	60809	70456	67145	89349	71144	67115	92078	31531	61350	46128	81247	39093	78252	51272	33531	36071	41527	81545	75979	74247	96440	81394	72613	76444
L-269	PI(20:2_20:3)	912.573	11.1367	C49 H85 O13 P1	M-H	B	125110	115460	172770	113560	142720	182990	150290	139150	197110	199820	149480	159400	30749	160360	132360	151010	82842	124540	102920	85500	75105	74458	93436	81643	71676	102420	39180	63744	56482	84194	45052	102280	63996	59686	71182	69461	88352	83035	80743	139530	88814	77796	90370
L-270	PI(20:3_20:3)	910.557	11.7595	C49 H83 O13 P1	M-H	B	92075	90496	139540	99478	111360	150450	123490	89146	177240	177230	119570	103170	24964	114940	89090	104630	53826	76859	84493	74617	72788	49328	92245	70828	56774	79004	35956	39612	40288	64098	23647	105000	61800	32498	42844	36129	70346	62923	60050	90487	73936	59532	46755
L-271	PI(20:4_18:1)	884.542	10.9978	C47 H81 O13 P1	M+H	A	438210	466960	660410	472710	561600	584760	265440	196520	367690	283320	278040	251760	133560	260140	197600	344690	207430	251740	556150	470190	388500	335230	410980	428880	172430	346470	126450	208040	136460	207140	198080	373660	283530	215470	244450	304170	235740	267730	215030	332510	232870	255740	247210
L-272	PI(22:5_16:1)	882.526	11.6152	C47 H79 O13 P1	M+H	A	136110	143880	189000	135010	127260	199150	172530	129360	224390	195800	183270	161090	76098	145920	136920	201980	134120	191620	589210	404450	413340	396540	497840	475840	342120	471710	258190	389230	285210	428690	358830	600260	496230	368770	461440	509090	241200	257890	240380	342710	243030	257190	232740
L-273	PI(22:6_18:0)	910.557	12.3093	C49 H83 O13 P1	M+H	B	501690	644370	625050	436690	562470	537560	588400	536120	539540	522160	614480	540290	466140	518600	458040	448640	437250	523400	745020	822480	748640	691180	632310	638730	682880	681740	495370	595620	571030	721190	547210	663180	667360	564250	689270	655700	450180	634790	632490	635060	525170	637480	657250
L-274	PI(22:7_18:1)	906.526	11.0607	C49 H79 O13 P1	M+H	A	219500	221070	294700	205940	277400	298780	269110	188060	316670	312870	262260	249060	109250	266610	216550	304320	206290	266910	378330	313170	267160	207390	290490	278740	172170	291740	140070	187800	153880	248100	216670	389170	278760	208840	260050	320310	208190	211690	175950	263830	199670	203960	177680
L-275	PI(O-18:1_20:3)	872.578	12.015	C47 H85 O12 P1	M-H	C	32980	30894	32961	19844	37198	47402	43553	30770	42178	41817	39344	38286	12337	51894	32465	34402	25806	35466	127580	130040	103480	104160	111750	117510	114480	135860	67423	96103	85056	107110	79084	134110	113500	85266	101330	111520	52369	65443	67325	81298	68959	61475	43203
L-276	PI(O-18:1_20:4)	870.562	11.4568	C47 H83 O12 P1	M-H	C	26252	21564	30041	20162	37129	38773	36060	23528	34183	29457	30039	22079	10144	30763	16790	22604	13728	27208	102880	93135	72624	61661	101910	84662	78806	102200	39783	59843	55755	77395	58322	109980	76823	54816	70773	66858	41883	39842	36229	44644	40952	33559	32621
L-277	PS(15:0_18:1)+D7:(s)	754.549	11.4476	C39 H67 D7 N1 O10 P1	M-H	A	209810	129590	180870	143200	272190	298730	240200	204070	287750	232450	227460	265690	6283.5	337000	154260	244030	206500	233480	273740	199550	203020	191240	246580	218350	150920	247270	96393	182180	116650	167120	152940	242530	176760	142730	186670	177650	137170	128800	126950	178270	160480	127950	127550
L-278	PS(16:0_16:1)	733.489	11.257	C38 H72 N1 O10 P1	M+H	A	124530	147010	199840	163110	191250	222590	187180	133650	233510	219800	192590	205790	3895.8	216060	166450	234980	190360	198060	298880	269350	271490	264210	244560	353780	157820	276950	111060	262590	139930	186900	214950	273570	228170	198060	178870	237150	178190	150740	123450	203960	141580	153860	129070
L-279	PS(16:0_18:1)	761.521	11.9536	C40 H76 N1 O10 P1	M+H	A	569940	707970	1023800	638000	1035200	1252600	925770	773880	1243400	1047700	981490	993280	51937	1116000	756600	1294500	818940	981260	2648100	2190800	2223000	2249500	2394600	3114000	1346000	2300100	925110	1976600	1231600	1372200	1558600	2538100	1913600	1288500	1109600	2091800	832150	726770	623010	852090	798060	797900	654200
L-280	PS(16:0_20:2)	787.536	13.7999	C42 H78 N1 O10 P1	M-H	C	43726	45871	56131	51686	64269	65754	52346	45448	73840	74244	57010	51622	21939	75721	65348	67466	35538	43339	48649	44301	44728	49118	42351	52798	48953	49202	33156	46893	32922	45934	51357	48046	41559	40701	31139	34727	45749	37880	41036	62470	44247	36404	39329
L-281	PS(16:1_18:1)	759.505	11.3021	C40 H74 N1 O10 P1	M+H	A	296960	438000	784420	559210	602200	793180	503520	349390	907400	700080	612670	581500	16475	632880	652600	866570	493510	530750	520790	462270	461290	504240	491200	596740	312640	519730	203060	470970	233190	333160	373860	469410	392760	340090	359640	392140	449750	322610	288140	445550	415530	364770	260440
L-282	PS(18:0_18:1)	789.552	12.6193	C42 H80 N1 O10 P1	M+H	A	1941500	1710900	2371800	1544300	2756300	3525300	2728600	2362900	2867700	2189700	2980600	2725400	142970	3012200	1558500	2481700	2092200	2867200	10221000	10081000	8902800	9039000	8369100	12419000	5553900	9418600	4216200	9443900	4631100	5502300	6129300	10266000	6738500	5606000	6814400	6903700	3934500	3118800	2965700	4769400	3659900	3748500	3114100
L-283	PS(18:0_18:1)2	789.552	13.134	C42 H80 N1 O10 P1	M+H	A	679320	350550	617780	390530	729600	1036200	788250	575000	1008400	453490	684330	625740	153760	987840	508550	617570	758830	967730	3203800	2117100	2720600	2495500	3054100	2603200	7328600	2804800	1493800	1916900	6300100	1893700	2013700	2834200	2048100	1622200	1614800	2359000	1254600	848100	949380	1161100	1076300	804320	652240
L-284	PS(18:0_18:2)	787.536	12.1375	C42 H78 N1 O10 P1	M+H	A	738420	1004400	1567900	1077800	1735200	1989700	1530500	1142800	2570600	1811100	1570400	1542000	35977	1664100	1680700	2336700	1372600	1684300	4315700	3616900	3508800	3736900	3705800	5066900	2377300	3548500	1790600	3464300	2128300	2667000	2550800	3971600	3051900	2292700	2782800	3041700	2132600	1675400	1543100	2124300	1999100	1941800	1540600
L-285	PS(18:0_20:2)	815.568	12.7539	C44 H82 N1 O10 P1	M+H	A	121520	188040	345840	134960	285370	311300	263160	214710	410330	318150	297870	226780	0.0036021	369180	174830	397860	216750	228970	331770	390010	317610	348060	373910	452930	206710	409200	128530	308160	160090	189760	215000	488640	211620	194880	254710	225550	172690	136580	143310	162870	175220	153750	104580
L-286	PS(18:0_20:3)	813.552	12.3899	C44 H80 N1 O10 P1	M+H	A	3047000	3693800	6389000	4004200	5275100	6618900	4808700	3077700	8092400	5764900	5213100	4245200	50145	5671100	4779100	7362700	3783900	4386100	2868500	2505200	2308900	2159600	2219500	3120300	1429300	2461600	961540	1963000	1216100	1514400	1592200	2478600	1821300	1515500	1721500	1911400	2763700	2098500	1875600	2876500	2534500	2632300	1948200
L-287	PS(18:0_20:4)	811.536	12.619	C44 H78 N1 O10 P1	M+H	A	328170	343700	402830	267270	442230	460580	429180	448030	455220	404640	454720	424670	38586	487960	288990	412060	396710	466910	1000700	953730	1002700	918630	966720	1114000	758800	987330	637300	835880	645260	739280	751600	926780	800090	713650	917760	868330	553260	622870	641860	532130	483680	551110	503430
L-288	PS(18:0_22:3)	841.583	12.9555	C46 H84 N1 O10 P1	M+H	A	311920	369880	491050	381510	476290	712480	482680	358600	668520	461500	564860	442850	0.0023526	638750	330420	440610	398100	491490	1001800	824520	761420	798590	799800	1050000	490140	828970	352190	657750	380740	509650	475940	837540	601730	517910	434440	625640	476530	344330	261130	380490	420060	374910	334360
L-289	PS(18:0_22:3)2	841.583	14.4102	C46 H84 N1 O10 P1	M-H	C	30897	29480	51987	25337	51185	65844	44761	30027	52007	53675	44507	42873	8787.1	38971	45647	55240	29888	36732	64698	44267	56708	54587	62657	75299	49960	62878	29527	48131	28913	48020	47361	64790	46476	51150	38035	41801	36303	30468	28719	49844	34559	28681	32297
L-290	PS(18:0_22:4)	839.568	12.451	C46 H82 N1 O10 P1	M+H	A	1487500	1356000	1751200	1387000	1971700	2538400	2188000	1593500	2170200	1593100	1743300	1529900	0.031551	2246200	1194500	2226200	1355100	1765100	937150	712960	794710	788680	849360	777510	392010	758720	268640	620440	298470	367540	472030	819570	511480	521290	465750	539200	608300	770710	676720	913630	885760	763570	653170
L-291	PS(18:0_22:5)	837.552	12.1555	C46 H80 N1 O10 P1	M+H	A	2942100	3141200	4505000	2873600	4179900	5451800	4314300	3198500	4886800	4234900	3860600	3550500	33519	3876600	2324700	3778900	2708800	3102300	2035200	2084900	1709100	1697600	1791700	2325600	1307600	1975400	970590	1644000	1117900	1238900	783530	1299900	814020	752860	764280	990020	1925200	1533600	1374800	1861700	1837200	1822700	1514200
L-292	PS(18:0_22:6)	835.536	11.7928	C46 H78 N1 O10 P1	M-H	A	1799700	1380200	2058800	1597600	2107400	2932100	2269800	1807500	2849100	2328000	2217700	2229600	67719	4665800	3047400	3858200	2652000	2940100	1346500	1313600	1157700	1027500	1180700	1435000	995300	1395200	681270	980080	702610	967980	1995200	2765100	2189200	1840400	1856800	2133300	1535900	1298800	1353800	1822400	1515800	1243700	1202000
L-293	PS(18:1_18:1)	787.536	11.9012	C42 H78 N1 O10 P1	M+H	A	359920	486640	856090	573080	646980	848410	687470	562390	1087000	837030	723410	701150	36814	922540	698200	1053000	723060	841890	2905400	2556100	2483500	2398200	2526300	3714800	1678800	2542700	1232500	2256300	1407400	1804500	1766000	2868800	2148300	1601400	2448000	2182900	1176900	970520	832550	1327400	1101100	1147700	830370
L-294	PS(18:1_18:2)	785.521	11.448	C42 H76 N1 O10 P1	M+H	A	454550	467910	567670	478750	529250	606860	589510	400730	716570	623590	605520	607610	366430	592170	552770	775900	517760	566270	706650	578380	597390	628200	678100	724230	437970	631740	370140	573040	400010	557870	549820	637610	672240	546420	531220	658640	518050	477440	411820	624870	488630	525210	433130
L-295	PS(18:1_20:3)	811.536	13.1192	C44 H78 N1 O10 P1	M-H	C	339350	382070	280970	373720	301460	388290	419930	390640	331590	333570	418880	472620	200310	327760	543240	334640	416920	516880	728110	745890	779670	631160	746190	826270	761240	602580	559380	817310	722630	742560	715870	747180	739920	748560	679470	754200	575310	579170	636760	602600	576140	595030	554880
L-296	PS(18:1_20:4)	809.521	11.3357	C44 H76 N1 O10 P1	M+H	A	162920	210060	369240	264310	312070	362810	380750	275540	655180	406280	405570	350570	3812.8	428780	277560	449630	342550	430970	452450	401620	371030	271160	378580	490680	228940	352860	147140	335110	167830	266330	252500	253960	208400	257410	174930	227930	302830	273720	202710	326910	285800	280310	145550
L-297	PS(18:1_22:1)	843.599	13.0724	C46 H86 N1 O10 P1	M-H	B	230590	275630	262010	241510	282410	335050	327440	264100	334580	307060	307360	320200	307940	415170	373360	307690	286510	370970	339400	356230	322580	327010	456830	356290	386080	447130	246130	312760	245290	396340	448960	434530	436430	365690	281410	340440	290540	274550	240890	435000	284630	259650	291720
L-298	PS(18:1_22:5)	835.536	11.3181	C46 H78 N1 O10 P1	M+H	A	2179700	2359100	4091200	2729900	3695800	4396700	3511300	2615900	4728800	3567900	3530100	3014200	104190	5398900	3632200	6016900	3890800	4628800	465600	420010	377820	377430	422410	534040	286810	446180	188060	394130	221540	317630	2592600	4468500	3177400	2500900	2523100	3133200	2391700	1944700	1602400	2445300	2260200	2105600	1668100
L-299	PS(18:1_22:6)	833.521	10.9531	C46 H76 N1 O10 P1	M-H	A	105040	101400	197570	146240	204960	238200	201700	132170	237530	168950	168740	146580	7296.4	376760	258660	493790	293950	254090	224150	177410	155310	158880	180100	210910	135820	197510	95859	140200	122700	145070	340070	489540	364990	309770	285440	345560	194300	148780	113100	184570	205160	166400	109040
L-300	PS(18:1_22:6)2	833.521	11.3204	C46 H76 N1 O10 P1	M+H	A	50404	63255	112910	52223	87164	103350	81775	50547	134520	64165	70163	73855	35727	140230	139560	205920	126210	129490	104140	92167	96953	95054	68086	120280	72849	106750	34732	85029	43776	66186	118310	220920	137710	154550	129870	144400	82740	71518	65193	94521	87741	73257	58958
L-301	PS(18:2_20:3)	809.521	12.5334	C44 H76 N1 O10 P1	M-H	C	53466	109680	307960	119470	100290	72374	109620	64150	175370	176060	128810	77898	26853	69022	150590	169190	71781	92890	120590	139420	135630	107990	141460	127090	148070	121140	105120	99995	106080	113600	103630	98535	116540	110860	104870	124410	114070	102250	135660	112350	112150	111860	102270
L-302	PS(18:4_18:1)	781.489	11.2725	C42 H72 N1 O10 P1	M+H	B	48313	68908	120320	72185	89173	83245	75670	46860	129510	95536	92213	83278	24953	77936	90034	128100	72403	76929	99042	77347	70739	81806	83622	91706	45200	44950	24518	48608	35485	54665	49349	75271	58849	45394	46374	65335	61447	58111	52252	70015	52038	46343	46947
L-303	PS(20:0_18:1)	817.583	13.269	C44 H84 N1 O10 P1	M-H	C	79699	67323	106090	68853	98573	136640	93348	87696	155230	137250	96063	107060	38160	112610	88546	141250	66103	96788	159470	181980	144550	146950	155360	152100	90761	175680	72862	137860	78679	89956	103130	166040	124870	95473	99432	115660	78252	69954	72174	97726	80865	66231	79010
L-304	PS(20:2_20:2)	839.568	13.8857	C46 H82 N1 O10 P1	M-H	C	91281	85635	138990	115020	135810	165900	125700	95174	166260	157200	118450	122880	37377	152960	161030	164600	111700	127100	109550	105830	97385	98549	127690	131970	100420	142110	64161	103660	60113	88568	94076	105840	98943	95788	71005	103730	100870	88864	107320	129820	96922	90003	94699
L-305	PS(20:2_20:4)	835.536	10.4098	C46 H78 N1 O10 P1	M+H	C	26119	28666	24650	17659	23591	21277	33876	24585	24323	36124	34811	14706	30111	44534	21136	38424	30039	46103	77793	65003	56138	50348	60278	70064	39532	56901	29176	49214	38260	54340	68401	79542	64872	66660	61231	63165	27287	36819	28409	39550	28145	28889	28883
L-306	PS(20:2_22:3)	865.583	11.3333	C48 H84 N1 O10 P1	M+H	A	13236	5176.7	13925	12121	29147	22469	26195	12334	10366	11007	21627	21414	17824	46225	8455.1	22280	17380	28971	267840	190050	183040	163140	209120	235680	132920	193810	80750	163480	94374	155420	185480	259030	198790	170430	193600	218530	70027	73854	42892	84282	75882	73323	49409
L-307	PS(20:2_22:4)	863.568	13.5109	C48 H82 N1 O10 P1	M-H	C	104210	98438	136860	102660	132000	154520	136970	125030	145700	145740	136910	139710	44268	180160	118430	123800	104800	146820	70016	73852	100410	70650	61703	77172	64231	72048	47721	54007	47511	80496	58993	68414	58193	87424	46710	54355	73087	90108	103750	133720	77146	88313	103420
L-308	PS(20:3_20:4)	833.521	11.964	C46 H76 N1 O10 P1	M+H	A	310440	341650	409070	276970	370430	448630	418000	311130	450810	359010	375640	399670	23956	391790	285480	442180	345610	421070	145720	136210	143480	166260	126970	178790	77959	128090	51017	98643	64787	95828	95596	123390	112540	107770	107230	113730	195460	194460	197040	220620	196710	215290	162060
L-309	PS(20:4_18:0)	811.536	11.961	C44 H78 N1 O10 P1	M+H	A	1586300	2077200	2793400	1438100	2885900	3345300	2626100	2039800	3204800	2390500	2776200	2060900	39436	2872400	2003300	3358300	2373600	2937200	1658900	1443000	1286300	1058200	1340600	1887000	828470	1454200	640640	1205600	645250	967140	932780	1636700	1186600	850670	820890	1194200	1263300	1132000	1078100	1688500	1266400	1310900	932900
L-310	PS(22:3_22:6)	885.552	11.3499	C50 H80 N1 O10 P1	M+H	A	470760	622060	910370	619030	876080	1084600	847960	488320	883850	717210	874870	639740	6836.9	1275300	1050700	1501100	998550	1126600	10908	13732	17458	26037	5299.8	64460	31522	37679	8745.9	38532	21626	28548	57530	67632	85202	43009	74091	68403	386790	365000	295890	502160	394460	419900	323350
L-311	PS(22:6_16:0)	807.505	10.9459	C44 H74 N1 O10 P1	M+H	B	24431	28189	48883	34896	48674	44279	34418	26351	36275	28977	30988	32248	1308.1	89513	54070	76589	62284	77484	59979	53939	51244	47186	57767	64583	37042	58655	24385	49394	29406	42603	103020	156080	129760	97888	87628	106210	47644	39105	31940	55178	42767	44906	32843
L-312	PS(22:6_18:0)	835.536	12.4846	C46 H78 N1 O10 P1	M+H	A	799870	862610	1161200	929660	1002500	1158900	993510	895720	1313100	1083400	1099400	1049000	73428	1104600	1070700	1378100	1037400	1049500	398860	494480	387750	385580	402630	482710	299350	392940	253640	386830	310000	308740	455760	674030	589900	394780	525580	580330	650510	616970	559070	626820	601870	576600	611120
L-313	SM(d18:0_14:0)	676.552	11.4565	C37 H77 N2 O6 P1	M+H	B	18125	16728	20617	24374	26021	31834	29369	16615	25975	14418	23925	23988	22070	28599	21477	26575	22697	29390	44100	31559	26557	20746	28254	33764	18144	30942	18111	32364	14496	24222	33080	33543	28454	24872	25221	26629	19211	17800	17476	26114	13861	17866	16680
L-314	SM(d18:1_18:0)	730.599	12.8858	C41 H83 N2 O6 P1	M+H	A	22117000	24371000	29866000	26763000	33201000	31241000	30199000	26023000	33895000	29489000	29754000	28316000	31710000	36069000	31606000	30098000	28810000	32223000	46581000	39471000	41557000	35346000	43978000	46956000	37613000	43394000	33685000	42715000	31574000	40655000	46132000	44767000	40201000	38965000	35639000	39251000	30012000	29400000	23202000	34853000	30890000	29574000	25689000
L-315	SM(d18:1_18:2)	726.568	11.4399	C41 H79 N2 O6 P1	M+H	C	40842	41197	76853	74759	57415	84802	52806	36147	99270	60225	71476	54768	34731	54563	77288	74961	48974	38939	253170	87615	172490	142540	198790	104430	111870	235950	135560	231670	114350	205420	177890	248940	123350	143060	147910	186620	83940	88211	69795	119610	81216	87378	74602
L-316	SM(d18:1_20:0)	758.63	13.6964	C43 H87 N2 O6 P1	M+H	A	976460	1028200	1355700	1216200	1623400	1596400	1872200	1244000	1626700	1170900	1451300	1439700	1551600	1785400	1481800	1514500	1361900	1686400	9545700	7839100	7199100	6712700	6805900	10676000	5402700	9164200	4596100	7750200	4073100	7190200	7803300	9394800	7561500	7345900	5575600	7356000	3070700	3091900	2338200	3943000	3015400	3077700	2380900
L-317	SM(d18:1_24:0)	814.693	15.2286	C47 H95 N2 O6 P1	M+H	A	169390	187920	233860	218530	268800	290170	277670	239060	246620	211730	230830	247420	245830	308680	255320	248360	218090	289690	1948500	1712700	1680500	1647300	1602300	2245400	1383900	1969500	1094500	1683300	1102900	1494100	1788900	2009400	1810800	1598800	1329400	1533700	726070	705500	575900	930650	777940	705080	587620
L-318	SM(d18:1_24:1)	812.677	14.219	C47 H93 N2 O6 P1	M+H	A	1860500	2094400	2527700	2617300	2860200	3143300	3124400	2391100	3012300	2130900	2601000	2751200	2666200	3584600	2741900	2558000	2547500	3416800	26737000	23066000	22650000	21589000	21725000	31217000	15803000	27434000	13084000	24158000	11524000	20707000	23532000	29006000	24444000	22199000	17661000	21017000	8447700	8139800	6442500	11589000	8437200	8807800	6453400
L-319	SM(d32:1)	674.536	11.0644	C37 H75 N2 O6 P1	M+H	C	128290	128060	168360	158590	175150	183400	177280	118830	186700	142930	172080	150360	158960	176280	162140	182710	145830	190170	650840	544210	482780	405570	538310	644970	352770	580790	318510	489160	314150	464550	546140	594270	544300	443830	457090	491020	240240	253770	207050	321130	242350	236770	203690
L-320	SM(d34:0)	704.583	12.3696	C39 H81 N2 O6 P1	M+H	C	2240800	2563900	2407400	2801000	3278200	2802300	3746900	3117100	2724700	2135300	2994000	3334600	3745700	3879400	2540400	2195100	2798600	3632100	5420000	5345400	4832000	4606700	4642400	5042200	4159500	5149700	3756000	4905100	3548900	4937600	5394800	5524100	4384700	4608500	4677000	4358600	3175600	3286700	2780500	3649100	3204400	3409500	2754500
L-321	SM(d34:1)	702.568	12.0198	C39 H79 N2 O6 P1	M+H	C	6993500	6958800	8059600	7178600	9650700	11465000	10785000	8515100	8777700	6384100	10026000	9144800	9407000	10745000	7609400	7596800	9807000	11222000	57103000	48379000	43450000	41718000	47680000	53382000	36627000	52090000	36826000	50081000	30695000	44027000	53161000	53660000	50651000	43338000	43412000	48686000	22201000	21069000	18214000	27570000	20979000	22446000	18698000
L-322	SM(d36:0)	732.615	13.2013	C41 H85 N2 O6 P1	M+H	C	1606900	2038200	2413800	2267800	2824600	3058000	3322200	2548900	2655100	1893200	2664500	2548900	2609700	3457000	2594300	2681900	2621900	3174800	2366600	1994900	1760200	1677100	1768400	2372600	1721500	2266400	1202100	2099300	1083800	1702700	2101300	2199400	1925800	1795600	1562800	1701400	1904700	1636100	1334200	2687900	1723400	1713700	1463400
L-323	SM(d38:0)	760.646	14.0445	C43 H89 N2 O6 P1	M+H	C	71740	81694	89160	80952	101280	118910	105750	90263	100310	63922	80353	101530	99922	126140	92722	86658	101840	125240	122790	109720	105390	113360	109730	136980	98311	129950	80908	131330	74550	113460	127410	136290	114610	103880	90767	102810	78250	73396	64052	116270	77886	72892	66570
L-324	SM(d38:2)	756.615	12.9122	C43 H85 N2 O6 P1	M+H	C	205440	199580	270340	270190	293060	270400	279760	201430	340530	281780	252720	237470	210470	301180	290880	337050	252650	267680	1554900	997570	991540	937020	960400	1235500	743660	1083000	681850	1200500	736000	998910	1025600	1072400	1040200	889970	1118300	1338400	613650	454930	401100	532860	575540	622340	515540
L-325	SM(d40:0)	788.677	14.8153	C45 H93 N2 O6 P1	M+H	C	18214	28295	30478	32178	39306	34329	36282	33873	28036	23340	27110	34949	37583	45767	32820	25587	30826	40743	39100	30001	32451	26950	26992	46239	29858	36327	23208	31023	19880	27952	34898	43418	32423	28779	25360	30266	32671	23239	19971	30175	28310	24071	21227
L-326	SM(d40:1)	786.662	14.4746	C45 H91 N2 O6 P1	M+H	C	281990	317130	402950	382860	483680	492670	533860	412790	422700	328510	409540	462690	487760	552190	425990	418140	413950	530060	2947600	2579800	2499300	2353700	2409600	3220000	1967400	3012000	1567100	2666600	1487400	2274800	2852000	3155100	2742400	2387800	2069400	2374500	1033500	997730	832640	1341400	1071700	1063000	860860
L-327	SM(d40:2)	784.646	13.5084	C45 H89 N2 O6 P1	M+H	C	161640	183380	202360	189440	238320	264820	269120	182280	239150	180140	239270	209140	189390	238090	217780	209960	188990	234490	2641900	2252900	2106800	1936600	2154300	2797700	1649700	2594300	1377400	2452400	1244200	2004700	2227500	2721800	2237000	1935800	1744000	2074700	794410	786860	634810	1126400	845710	806770	645630
L-328	SM(d42:1)	814.693	14.5661	C47 H95 N2 O6 P1	M+H	C	146030	180040	231010	235070	252170	268960	265650	219700	219680	161110	200740	244110	258850	305220	218710	191720	204820	273450	352240	293180	302730	261230	281870	355740	240180	354430	202970	310330	173250	244460	320950	372850	317140	295230	234430	257040	182600	187600	158890	239510	198130	210370	155800
L-329	SM(d42:2)	812.677	14.494	C47 H93 N2 O6 P1	M+H	C	1860500	2094400	2527700	2617300	2860200	3143300	3124400	2391100	3012300	2130900	2601000	2751200	2666200	3584600	2741900	2558000	2547500	3416800	26737000	23066000	22650000	21589000	21725000	31217000	15803000	27434000	13084000	24158000	11524000	20707000	23532000	29006000	24444000	22199000	17661000	21017000	8447700	8139800	6442500	11589000	8437200	8807800	6453400
L-330	SM(d44:2)	840.708	14.9977	C49 H97 N2 O6 P1	M+H	C	14533	16282	20501	17746	20677	21203	23746	15651	20930	18596	17551	19107	19132	22175	19120	18867	19626	20929	148920	121630	128400	121370	123770	165870	99579	156530	80702	141940	76441	113160	130800	158830	137040	115190	89426	119070	50490	55520	42092	71394	60092	55927	45044
L-331	TG(14:0_16:0_16:1)	776.689	17.7205	C49 H92 O6	M+NH4	A	141190	161750	391370	292620	353510	373890	237210	218390	267970	173990	198600	198020	155230	171120	217650	172320	186740	230920	2597800	1995200	2289200	2144400	1872000	2809000	1376400	1943400	1294100	2023900	938310	1696300	1686800	1341000	2070000	2138800	1255400	2314900	761060	786310	640440	853600	863720	764280	632810
L-332	TG(14:0_16:0_18:1)	804.721	18.3103	C51 H96 O6	M+NH4	A	543370	537420	979210	874830	970320	1127500	753500	571950	828030	674810	722940	926540	642100	584490	676550	787600	616850	958510	11235000	8301500	10321000	9337500	8977000	11819000	5554600	8028400	5679000	7955300	4304000	6646400	7401800	5517100	9333700	9059700	5960900	9157300	3426800	3191100	2863700	4762600	3576100	3236300	2866600
L-333	TG(14:0_16:0_22:6)	850.705	17.3146	C55 H94 O6	M+NH4	A	55887	51307	53478	45819	90527	81629	6640.9	3728.8	25239	16756	35865	44933	11353	15653	15585	12550	24607	40382	245290	211140	234560	233190	203580	296680	126260	190640	113930	172070	91546	227270	265330	191240	328760	272080	168600	287250	81321	95891	74608	108770	91264	87298	73546
L-334	TG(14:0_16:1_22:5)	850.705	16.9785	C55 H94 O6	M+NH4	A	47291	47007	48988	47760	80135	78339	36885	31584	21737	14683	31337	41192	15133	9804.3	13085	11499	23228	36745	252400	210690	245330	232200	199420	293670	138740	202990	122260	184850	97092	155270	148590	118460	181400	167680	105380	174090	78861	81793	66318	102460	80971	85990	65824
L-335	TG(15:0_15:0_18:1)+D7:(s)	811.765	18.266	C51 H89 D7 O6	M+NH4	A	30427000	19949000	28423000	26646000	36356000	41069000	32619000	25197000	31756000	32074000	31114000	32056000	30622000	31546000	25132000	30382000	27990000	32845000	31490000	25258000	27535000	21086000	23682000	25327000	16634000	24187000	15391000	22307000	16524000	23780000	21460000	28016000	25900000	23845000	23519000	23218000	23551000	20336000	17658000	26559000	21782000	21291000	18123000
L-336	TG(16:0_16:0_18:1)	832.752	18.8656	C53 H100 O6	M+NH4	A	994560	929880	1575700	1493800	1592600	1881900	1208100	1027900	1305400	1231800	1388600	1269900	721730	806540	1284400	1220400	1108000	1519400	16992000	14321000	16182000	15613000	13146000	20754000	10206000	13012000	8935300	12089000	6943900	10464000	12303000	8687300	16069000	13836000	8578700	13142000	5463700	5446700	4526700	7346700	5570100	5831200	4594900
L-337	TG(16:0_16:0_22:1)	888.815	19.4019	C57 H108 O6	M+NH4	B	136300	154740	211340	218550	209580	273980	157990	98670	220130	183700	181970	207470	99169	91620	198630	210310	168000	216760	735890	540530	747350	732060	623200	920870	452870	668390	454620	695820	327870	473600	595700	466930	712920	714660	435100	724790	305250	292510	263320	438240	302060	307090	285510
L-338	TG(16:0_16:0_22:3)	884.783	19.1678	C57 H104 O6	M+NH4	A	136640	141120	199790	211940	208380	268550	203100	144880	239320	156000	213250	222270	88637	127670	195890	198670	163520	254580	1475600	1853600	1828300	1765800	994070	2306800	715420	1023400	655760	1002700	503080	1164900	1503100	666940	1312700	1436800	679730	1607800	523210	610060	369540	645030	639300	455350	611090
L-339	TG(16:0_16:1_18:1)	830.736	18.2448	C53 H98 O6	M+NH4	A	1529800	1645000	2349700	2403300	2493400	3011100	1955500	1564100	1914800	1816800	2214600	2152200	1343400	1320000	1916000	1797700	1794000	2359500	19805000	15666000	17178000	18160000	15906000	22580000	11424000	16864000	10033000	16075000	8095400	12832000	14531000	11086000	18078000	17255000	10680000	15644000	6482100	6588800	5595100	8242500	6809700	6473100	5802100
L-340	TG(16:0_16:1_20:3)	854.736	17.9642	C55 H98 O6	M+NH4	A	374960	389890	431530	450690	591510	676300	455350	364300	438310	344600	467850	450600	218920	273470	336750	341790	375060	539900	3839000	2531400	3554300	3207900	2895800	4574400	2022700	3174200	1808600	2922100	1608000	2728700	2949000	2009800	3748000	3348400	2013200	3182000	1281000	1037300	1020500	1627000	1162100	1239400	987310
L-341	TG(16:0_16:1_20:4)	852.721	17.6135	C55 H96 O6	M+NH4	A	101510	118220	120530	120800	155290	212080	115280	90975	97804	73016	121690	134190	42462	57729	66414	75527	97526	146110	972010	916450	1044800	856980	879810	1321400	552310	901850	512070	849230	436550	683390	789520	548190	942770	930330	542810	885060	357850	311990	300820	443080	356650	361690	282200
L-342	TG(16:0_16:1_22:6)	876.721	17.3	C57 H96 O6	M+NH4	A	43625	65980	68154	37630	60873	121900	31906	28509	20774	12969	28935	29685	34227	37487	28384	30131	48126	97962	556260	395460	542950	463650	298160	624410	322820	321190	296720	298510	234700	336530	618050	427570	847820	665000	396850	679440	219480	163480	138930	288080	204960	171290	179930
L-343	TG(16:0_18:0_18:1)	860.783	19.378	C55 H104 O6	M+NH4	A	733670	637760	1182200	1074900	1217500	1475700	800440	597280	1211900	990510	945240	937950	498430	569640	957430	1001000	796750	1051100	4971900	4211000	5156500	4666200	3801100	6027300	2677700	4007500	2571000	4058300	1857800	3018600	3731500	2750100	4172400	4666500	2696400	4053500	1794900	1829000	1537500	2430800	1841500	1860100	1562200
L-344	TG(16:0_18:0_18:1)2	860.783	18.8577	C55 H104 O6	M+NH4	A	375010	399720	612990	519400	446290	761390	372510	306930	577950	474460	401200	541100	287900	262850	388690	450650	433320	468200	3869200	3231500	3354100	3423000	3003300	4557900	2255300	3067600	2078900	3137300	1680000	2262700	2722400	2213300	2871900	3280300	2370900	3404400	1363200	1540900	1450500	2277200	1314900	1623000	1548800
L-345	TG(16:0_18:0_20:4)	882.768	18.8336	C57 H102 O6	M+NH4	A	229540	217780	331630	382530	324500	585810	310360	192570	412330	233940	342180	297290	92113	139480	326850	311760	330960	466650	2773000	2220600	2787800	2503300	1689700	3387800	1576900	2251100	1464900	2203200	1108200	1722100	2132300	1503800	2786800	2589000	1425400	2296600	776210	977650	783330	1246700	1007900	936890	801630
L-346	TG(16:0_18:0_22:1)	916.846	20.2481	C59 H112 O6	M+NH4	A	10243	7446.8	43597	39951	37231	38532	26096	20255	28603	12482	13637	7253.2	14570	16414	18541	13173	12196	19309	79569	85821	99710	101970	68348	96466	58991	74608	51302	74904	41017	51019	61385	46551	85425	83789	57949	137250	38026	37844	35235	44918	42215	42659	35972
L-347	TG(16:0_18:0_22:3)	912.815	19.6219	C59 H108 O6	M+NH4	A	28351	26347	159540	38577	46757	308800	36103	25037	170490	30877	40177	37410	90996	17982	32747	141720	32533	47458	284700	239940	277890	276420	220470	348100	128080	299170	147140	231320	124630	176790	287050	149390	293110	290550	151870	240360	102900	101170	83537	124990	142090	97932	88235
L-348	TG(16:0_18:1_18:1)	858.768	18.7718	C55 H102 O6	M+NH4	A	1727800	1798100	2706100	2692500	2757300	3535200	2026900	1554700	2368700	2218800	2483400	2492800	1595500	1259900	2328100	2249700	1944300	2852000	25145000	19131000	23194000	23781000	18854000	29883000	14449000	20047000	14361000	19756000	9642600	15784000	19508000	14018000	23982000	22042000	12791000	21382000	8347500	8253400	6965800	10782000	7856700	8551800	6914700
L-349	TG(16:0_18:1_20:1)	886.799	19.3033	C57 H106 O6	M+NH4	A	578240	538460	879080	854030	954180	1223200	639360	521010	832880	721760	781470	790080	351350	506750	721200	750530	667100	1016700	5604200	4730200	6071600	5670400	4802400	6958900	3584800	5048300	3221300	5044700	2357300	3887300	4724100	3570500	5747200	5838700	3182900	4915700	2079800	2062400	1738400	2742400	2259900	2054100	1797500
L-350	TG(16:0_18:1_20:3)	882.768	18.4707	C57 H102 O6	M+NH4	A	626700	539070	795200	809820	884100	1281800	619760	536670	842070	617790	848430	718810	363550	418400	668460	653440	715540	892520	5914200	4807200	6162600	5639000	4679300	6906800	3588200	5215400	3113100	4872500	2450600	3713800	4761500	3488200	5896500	5450400	3252000	5156200	2052900	1977200	1667000	3023300	2096200	2055200	1695900
L-351	TG(16:0_18:1_20:4)	880.752	18.1057	C57 H100 O6	M+NH4	A	382080	364740	468940	441660	497310	664590	335400	285900	369560	294000	340930	473720	155890	189170	220750	238080	347790	418400	3280100	2537800	3163200	3094600	2496100	3965800	1921800	2699000	1683600	2664600	1177400	1987700	2177100	1497200	2809800	2510500	1813300	2256000	1052500	993830	802290	1556800	1195800	1098600	902920
L-352	TG(16:0_18:1_22:3)	910.799	18.961	C59 H106 O6	M+NH4	A	286900	284360	389760	397070	479330	605700	346890	286180	360860	295580	418520	428820	181950	227330	313010	289810	350460	524340	5478900	4430000	5458100	5041500	4187800	6498300	3209600	4559800	3052400	4498200	2180500	3743600	4389700	3076400	5621600	5455400	2858600	4591900	1747800	1753800	1456600	2279000	1861800	1795000	1469300
L-353	TG(16:0_18:1_22:5)	906.768	18.1264	C59 H102 O6	M+NH4	A	375870	330900	340640	380290	522970	565410	311330	256170	236070	181320	301300	341530	132600	154780	141970	163050	218990	399010	3233100	2514100	2964200	2661400	2602700	3952800	1678400	2711500	1555100	2268500	1258400	2192000	2064000	1457000	2519700	2352000	1139700	2131900	917640	1044700	786430	1323000	945330	958920	809940
L-354	TG(16:0_18:1_22:6)	904.752	17.8674	C59 H100 O6	M+NH4	A	118640	102550	192690	52181	198830	239000	109670	142090	86473	71007	102590	111820	72911	71839	88025	109510	180610	289250	1351700	1180900	1307100	1037800	1090000	1601700	622950	1088000	627130	956050	495010	867970	1978100	1378700	2396700	2179000	999770	2146800	492710	629100	417830	806660	605500	628790	502240
L-355	TG(16:1_16:1_16:2)	798.674	16.794	C51 H90 O6	M+NH4	A	8758.5	12858	13709	17271	27870	32459	16578	7894.5	12110	5461.6	10064	11073	6795.8	6214.7	6046.1	3927.2	11836	15157	183130	132560	206820	145940	141950	209070	104150	162780	98510	149280	92048	129720	130360	108830	138190	167120	107840	163290	57881	61038	49374	73512	75599	62543	49624
L-356	TG(16:1_16:1_22:6)	874.705	17.1191	C57 H94 O6	M+NH4	A	13041	5781.3	6992.1	4489.6	16650	16154	4012.2	2787.1	0	1133.3	2761.9	4820.6	4898.1	3819.8	0.0015843	826.59	6335.6	14642	80365	67946	75314	65409	64715	94328	46008	68716	39794	61300	30030	57426	125330	87609	148920	120330	82147	139190	28929	30361	26266	42520	32582	33796	24192
L-357	TG(16:1_18:1_16:2)	826.705	17.3809	C53 H94 O6	M+NH4	A	89887	94708	128330	119680	176250	207890	126620	111080	105940	77707	118530	129950	74196	81603	77080	71486	102770	142750	1202100	951770	972020	1113900	903960	1391200	722360	1060200	673330	1034900	510960	718760	866650	741850	1102900	1058700	650690	1088500	407280	348520	326880	511080	415180	394420	325830
L-358	TG(16:1_18:1_20:1)	884.783	18.6734	C57 H104 O6	M+NH4	A	662790	864420	929780	1126300	1049900	1703500	962410	581460	1097300	933800	1092000	1179700	570150	671460	1038200	981060	1012900	1464100	10294000	8349300	10249000	9495300	9581200	11675000	6732300	10806000	6174300	9220900	4405500	7245700	8148300	6554500	10592000	10524000	5929100	9518700	3649400	3624000	3511200	4793600	3632900	3801400	3089100
L-359	TG(16:1_18:1_20:4)	878.736	17.5551	C57 H98 O6	M+NH4	A	188400	174390	210230	187700	304200	310340	148030	154660	101170	87928	149210	183350	69381	75182	65777	79145	123320	164550	1469500	1218400	1418100	1331000	1104900	1561100	686240	1131300	702240	949980	469030	934620	923580	632520	1148100	982150	583630	972850	419340	458630	356070	493800	419520	438380	325540
L-360	TG(16:1_18:1_22:6)	902.736	17.7904	C59 H98 O6	M+NH4	A	62818	39078	47774	52933	104050	104360	46521	46895	22873	16057	42192	54732	34041	31712	25449	31833	59868	98120	401940	346040	399880	362480	338180	492720	241220	376550	213780	334740	167470	303160	637620	454390	774010	691560	399230	692110	175780	181290	144030	230940	180350	179850	142850
L-361	TG(18:0_16:0_20:2)	886.799	18.772	C57 H106 O6	M+NH4	A	670200	647590	817770	824820	816830	1140900	710380	440950	866180	710520	786550	861460	416380	406590	825380	706950	740110	973240	5042700	3665700	4328200	4125700	4597500	5674600	3127000	4386800	3038000	4570400	2115500	3237400	3825400	3177800	4695600	4102400	3138100	4619600	1941300	2066900	1900800	3134400	1955200	2314900	1982200
L-362	TG(18:0_18:1_20:1)	914.83	19.7152	C59 H110 O6	M+NH4	A	45559	41270	80117	69037	79418	103090	53725	44777	75079	43246	55863	60318	32278	36551	55401	62311	50189	69213	607000	463560	600040	617780	496840	713990	379230	513890	335720	492350	233660	343750	465650	348400	591430	560300	319610	481830	211530	196360	164960	270190	220240	212430	174280
L-363	TG(18:0_18:1_20:3)	910.799	19.1392	C59 H106 O6	M+NH4	A	224990	214070	302600	309120	369790	447240	269530	219870	270880	221870	315570	327910	120180	180540	232690	225730	269680	407240	3916000	3315700	3852300	3725900	3002900	4844300	2315400	3300500	2047300	3207700	1538300	2589600	3222800	2185500	4139100	4102800	2068000	3353100	1310700	1272500	1042800	1629200	1294100	1292000	1073900
L-364	TG(18:0_18:1_22:3)	938.83	19.768	C61 H110 O6	M+NH4	A	84899	78107	116160	109130	202160	183370	107650	83525	102800	68383	118020	146280	37493	65248	103670	73589	116950	159020	1692100	1450400	1812000	1670900	1417100	2165600	776720	1206600	836580	1191800	598590	1156900	1450400	1032200	1803800	1504700	988290	1291500	531360	600000	450170	802330	553250	603160	501590
L-365	TG(18:1_18:0_20:1)	914.83	19.2185	C59 H110 O6	M+NH4	A	83090	103400	136730	119370	132580	188820	106510	67600	131220	88096	76147	96167	61983	54210	117610	124470	110760	151310	753910	637850	738180	676470	613910	973940	498530	703100	479990	696730	330240	507410	621030	483390	744740	682530	393410	703260	283760	283450	262770	448520	294710	281920	296420
L-366	TG(18:1_18:1_18:1)	884.783	18.1842	C57 H104 O6	M+NH4	A	417140	439170	443070	510590	527520	703540	465640	313380	500850	436820	525010	567470	286630	285820	508840	444980	466660	606540	2833000	2009500	2443300	2521700	2364600	3225200	1839600	2516500	1672300	2589500	1293100	1922700	2185100	1903000	2722200	2467900	1757000	2645500	1086600	1184100	1119600	1727500	1123300	1225800	1126400
L-367	TG(18:1_18:1_20:1)	912.815	19.2378	C59 H108 O6	M+NH4	A	175620	199980	264280	275500	267580	409430	209980	155460	290930	226230	284670	257260	120690	154550	244010	240550	218420	325250	2646400	2226900	2818700	2674600	2155900	3271300	1537000	2350900	1522700	2397600	1025200	1863500	2016400	1658500	2851600	2790200	1507000	2312800	936470	913540	796860	1259800	842640	966930	798280
L-368	TG(18:1_18:1_20:2)	910.799	18.6001	C59 H106 O6	M+NH4	A	241020	245160	330130	325360	369690	485010	276920	193980	318640	253890	330520	345400	161830	170460	278320	252640	300890	407680	2622100	2053200	2579700	2242600	2352800	3216900	1571600	2297300	1554500	2331900	1185000	1989600	2136300	1679200	2670100	2555800	1445400	2562400	917850	1048400	936750	1499500	1001300	1039800	923810
L-369	TG(18:1_18:1_20:3)	908.783	18.5043	C59 H104 O6	M+NH4	A	352610	339350	444550	415990	547710	677180	399880	292410	397670	319260	422890	500130	181230	225230	319040	286300	410790	603950	5001100	4165500	4983500	4665800	3592100	5330500	2911200	4345500	2496400	4167900	1966100	3451000	3435800	2512500	5254000	4270000	2195400	4292700	1563300	1377000	1390800	2004500	1423800	1290000	1182300
L-370	TG(18:1_18:1_22:1)	940.846	19.6201	C61 H112 O6	M+NH4	A	26632	22820	37560	40945	55831	57354	39158	25292	42529	36114	45347	39564	15508	17810	46055	27892	36915	48840	500490	422670	498270	517780	433110	618100	345840	355680	301960	463460	219100	347880	414440	306230	585570	517170	283270	476800	196340	177990	134500	236560	193610	180400	166600
L-371	TG(18:1_18:1_22:3)	936.815	18.8869	C61 H108 O6	M+NH4	A	48639	90653	96384	60132	84361	178140	119110	101390	48105	135310	126360	141080	52155	75904	37462	52424	117680	204560	2578600	1776600	2112600	2050300	1642300	3109800	1480200	2238700	1334600	2127100	961000	1480800	1776300	1467200	2681300	2333000	1256600	2230700	827350	845380	688110	1104700	803890	769110	734960
L-372	TG(18:1_18:1_22:4)	934.799	18.5424	C61 H106 O6	M+NH4	A	171560	146800	179530	145950	244570	300970	154950	143290	107500	93945	146890	193200	65428	84799	77799	85117	142390	207200	1768100	1537100	1798800	1683500	1467800	2192800	1063600	1407300	919800	1477900	690700	1221900	1443500	990090	1789900	1708600	890150	1524600	573630	613070	497820	778330	583800	652770	484770
L-373	TG(18:1_18:1_22:4)2	934.799	18.188	C61 H106 O6	M+NH4	A	166430	145170	219470	138510	183260	250420	139340	110990	144340	54851	144300	156620	49301	54679	101520	53019	111040	167240	1397600	1136400	1290200	1243100	1139500	1634400	776520	1211200	691530	1062900	531660	945710	1003800	712130	1258200	1137700	639220	1104900	419510	440770	397350	670370	424830	493660	385880
L-374	TG(18:1_18:1_22:6)	930.768	17.7893	C61 H102 O6	M+NH4	A	57454	51554	55248	50132	110290	105530	58089	50966	38602	41332	54460	70470	47537	50653	38703	46101	92130	156230	616040	581420	655700	668190	539000	722100	422540	569000	346670	596970	284530	451490	689780	496230	841370	790220	488660	732800	275700	293740	227990	366880	224080	274390	219370
L-375	TG(18:1_20:1_22:6)	958.799	18.7167	C63 H106 O6	M+NH4	A	77961	54866	46855	46745	72506	130640	64503	41906	27204	17497	56092	74357	15526	11248	19559	11315	34840	59898	401670	493970	453010	509190	448090	692010	351660	504410	279780	454640	224650	404940	366050	228880	471120	399310	236190	415730	162320	167310	153060	267720	178700	197630	163350
L-376	TG(18:1_20:2_22:3)	962.83	18.969	C63 H110 O6	M+NH4	A	28166	28599	24764	29543	42759	51780	27858	27728	23914	13961	35821	35479	16588	11375	9664.6	16237	36281	54369	597310	511810	595770	605920	469320	760840	380300	548130	296000	526950	235190	450090	532040	366010	670820	636740	314800	534670	194880	207400	169730	265660	190240	189950	164170
L-377	TG(18:1_20:3_22:3)	960.815	19.129	C63 H108 O6	M+NH4	A	53465	46827	51498	46717	89350	107940	57660	51405	26850	16961	58373	71807	19615	19857	21758	18385	52042	89427	730890	650600	750960	645080	596840	875040	432750	610340	369340	648320	293540	537740	611440	425690	819120	749630	375630	662500	237820	255560	195820	343000	239260	252410	210940
L-378	TG(18:1_22:2_22:3)	990.861	19.3794	C65 H114 O6	M+NH4	A	1952.7	2372.1	743.62	0.0037819	9398.6	11082	668.29	0.0074416	1960.1	0.0045119	3827.8	10656	NaN	0.006028	NaN	NaN	0.0044371	16586	173870	203290	187210	183110	191210	235800	110880	199340	96696	160330	96697	154660	253450	110430	207400	200390	120210	203820	64466	78292	59015	72960	70259	80224	62690
L-379	TG(18:1_22:3_22:4)	986.83	18.6613	C65 H110 O6	M+NH4	A	12211	16721	9421.8	5975.1	25202	25420	10547	3633.3	1851.7	NaN	12205	10106	1195.2	1181.2	1124.1	544.75	9865.5	19258	218580	170670	216510	218600	161770	276730	131520	189590	105490	170250	79274	159900	163290	131620	228390	236530	114920	174350	65222	69081	62095	92989	64108	83439	54471
L-380	TG(20:1_20:1_20:3)	964.846	19.967	C63 H112 O6	M+NH4	A	9161.5	10220	20730	28418	38441	29217	15938	8028	7282.2	8579.5	14712	19658	7613.2	10576	10298	9011.1	9776.3	37455	626270	448200	665250	656980	395870	790290	382320	570290	293420	575150	234930	426780	549580	380370	728730	687120	331880	586500	202380	198490	169850	270060	194580	205980	170430
L-381	TG(20:3_20:3_20:3)	956.783	17.9321	C63 H104 O6	M+NH4	A	47144	35492	31608	30721	70808	75200	37676	29668	13066	6790.3	28146	38857	11338	5138.2	7984.2	7154.2	27357	54302	203650	203870	231160	202400	184310	270250	124550	223570	105180	187970	93301	182820	222540	144490	258660	262740	116760	222200	80329	89223	67449	115820	90698	83249	70551
[truncated: 4 more columns]
