# Supplementary material for: Membrane Molecular Species Remodeling as a Signature of ω-3 Fatty Acid Action in Cultured Neural Cells
Source: ASN Neuro. 2026 Mar 22;18(1):2644959. doi: 10.1080/17590914.2026.2644959 (PMC13007425; doi:10.1080/17590914.2026.2644959)
Supplement: Suplemental Table S2_Nicholas DPA exp.xlsx [file TASN_A_2644959_SM8034.xlsx]

## Sheet: DPA supplementation
	Table with AREAS of all lipids identified after 24h treatment with 25 µM DPA and BSA as control
	Yellow highlight are the internal standards from SplashLipidomix from Avanti
	Lipid molecules with a number after (ex. LPC(16:0)2) indicate that is a second isomer, with different retention time from the first
							Well-01	Well-02	Well-03	Well-04	Well-05	Well-06	Well-07	Well-08	Well-09	Well-10	Well-11	Well-12	Well-13	Well-14	Well-15	Well-16	Well-17	Well-18	Well-19	Well-20	Well-21	Well-22	Well-23	Well-24	Pool-QC-01	Pool-QC-02	Pool-QC-03
	LipidMolec	CalcMass	BaseRt	MolFormula	MainIon	TotalGrade	1Neuronal_BSA	1Neuronal_BSA	1Neuronal_BSA	1Neuronal_BSA	1Neuronal_BSA	1Neuronal_BSA	2Neuronal_DPA	2Neuronal_DPA	2Neuronal_DPA	2Neuronal_DPA	2Neuronal_DPA	2Neuronal_DPA	3CoCulture_BSA	3CoCulture_BSA	3CoCulture_BSA	3CoCulture_BSA	3CoCulture_BSA	3CoCulture_BSA	4_CoCultureDPA	4_CoCultureDPA	4_CoCultureDPA	4_CoCultureDPA	4_CoCultureDPA	4_CoCultureDPA	QC1	QC2	QC3	CV for pool-QC
L_001	AcCa(16:0)	399.335	4.849	C23 H45 N1 O4	M+H	A	90825	22690	31293	11879	40212	27270	9507.4	15883	16485	24424	27452	10911	8677.5	10384	19218	13125	16824	8702.6	19524	18812	49851	21208	10919	22378	11649	14429	19615	0.265452
L_002	AcCa(18:0)	427.366	6.5934	C25 H49 N1 O4	M+H	A	53528	24725	31887	12365	39820	23667	7994	20744	23367	28456	45782	8495.4	5452.7	5885.5	6335.1	6873.8	6846	7030.1	5184.8	6979.1	12056	6148	6257.8	6275.1	7509.8	6420.4	5541.2	0.151941
L_003	AcCa(18:1)	425.351	5.0969	C25 H47 N1 O4	M+H	A	49391	16384	26517	13858	40380	24222	8382.9	20977	23105	24341	42034	8954.9	8731.2	8036.9	7876.2	6886.3	3277.4	6757.8	9661	9586.1	21244	14471	7242	6583.7	8211	7874.6	6587.5	0.113379
L_004	AcCa(18:1)2	425.351	5.3981	C25 H47 N1 O4	M+H	A	61434	22860	30985	18422	50692	32115	12969	28889	32375	36293	52589	13382	8923.4	8808.2	10155	10402	8621.1	10062	13674	12987	26906	19006	10848	6950.7	11243	11444	10585	0.0405119
L_005	AcCa(20:1)	453.382	6.677	C27 H51 N1 O4	M+H	A	4500.7	1693.8	2599.4	1444.6	4543.3	2339.4	1203.4	2248.5	2450.9	3939.2	4190.3	963.54	711.17	767.68	695.27	774.95	399.49	477.34	1782.3	941.65	2221.2	1311.7	902.49	668.04	1046.2	818.62	674.15	0.221624
L_006	Cer(d18:0_16:0)	539.528	13.3091	C34 H69 N1 O3	M+H	B	108710	21803	77276	11802	131590	40579	15042	34572	29415	35878	101200	11658	8052.5	18054	19150	24474	42506	66563	50376	23880	90604	61001	42871	10225	19364	20576	25562	0.15045
L_007	Cer(d18:0_18:1)	565.543	13.4324	C36 H71 N1 O3	M+H	B	317590	64412	279190	33895	461910	91340	51216	99141	125710	162070	249120	28745	318630	457590	10526	20175	34537	32412	1473600	663880	59202	26243	37899	499350	652340	567200	867970	0.222798
L_008	Cer(d18:0_20:0)	595.59	14.9543	C38 H77 N1 O3	M+H	B	10541	3011.4	7379.9	1422.2	13438	3879.1	2197.6	2974.7	3654.7	3543.6	14408	323.46	1768.1	3.6629	2526.1	2169.9	3037.6	2933.2	3672.6	3068.7	6390.8	4451.4	1903.1	1369.5	2720.8	1783.6	1669.6	0.280284
L_009	Cer(d18:1_14:0)	509.481	12.1828	C32 H63 N1 O3	M+H	B	59713	22582	46602	12282	68073	27688	13151	26262	22973	29438	33681	8311.6	8611.3	12198	16930	22187	25166	32224	33097	17836	54197	40282	23291	13919	21067	17556	21482	0.107656
L_010	Cer(d18:1_16:0)	537.512	13.0186	C34 H67 N1 O3	M+H	A	1116400	343750	908820	238310	1142900	517840	220860	571800	487190	550130	985340	182040	383830	550420	691920	766320	1285800	1635200	1559100	789560	2503900	1719500	1266000	563160	736900	632350	980210	0.227903
L_011	Cer(d18:1_18:0)	565.543	13.8393	C36 H71 N1 O3	M+H	A	11332000	2268400	7315000	1457300	12042000	3988500	1863800	4394800	3817300	4185500	11166000	1311600	326480	480310	626270	723920	1195000	1943900	1511200	689190	3321500	1696800	1134800	527750	679890	595020	919730	0.230205
L_012	Cer(d18:1_18:2)	561.512	13.3119	C36 H67 N1 O3	M+H	C	48960	11616	32527	7939	42756	20061	4891.4	16018	14358	15602	36567	5221.6	4659.4	7916	9177.6	10146	20514	33605	23446	12950	36845	24571	21465	6908.2	10065	7868.1	12010	0.207616
L_013	Cer(d18:1_20:0)	593.575	14.6451	C38 H75 N1 O3	M+H	A	326660	55247	213090	37185	344090	113520	48345	111070	112830	121060	363420	36828	35377	48651	62408	74867	135650	224990	183420	77837	354100	165700	109530	52206	68169	57557	87957	0.216616
L_014	Cer(d18:1_22:0)	621.606	15.4312	C40 H79 N1 O3	M+H	A	97105	14970	57468	9254.3	97638	32383	11417	27726	31025	33440	92174	7781.3	19351	25547	32482	38813	78454	143070	109210	41129	214590	98947	54047	31484	32995	25375	42722	0.258026
L_015	Cer(d18:1_24:0)	649.637	16.1709	C42 H83 N1 O3	M+H	C	67092	8438.6	43961	5754.5	72925	20643	6153.6	20962	23134	20374	69368	5223.7	13347	16202	24928	28625	67234	114040	87075	30619	204130	67894	42087	20347	27439	21935	31640	0.18023
L_016	Cer(d18:1_24:1)	647.622	15.1943	C42 H81 N1 O3	M+H	A	527060	86115	318250	51042	603010	182200	65755	183590	162370	173640	514590	48769	137590	194850	261110	306580	653230	992350	787090	295480	1562100	672670	467790	208870	301420	228310	374320	0.24226
L_017	Cer(d18:2_16:0)	535.496	12.2924	C34 H65 N1 O3	M+H	A	47542	8404.8	18693	4566.4	31526	13413	5048.3	12698	14524	10696	33810	5751	19657	42199	53324	47071	70479	120790	107390	63440	190790	132570	103480	43746	44555	53582	77313	0.289314
L_018	Cer(d18:2_18:0)	563.528	13.0951	C36 H69 N1 O3	M+H	A	2212600	461180	1035900	253950	1573800	714880	357560	981010	507230	576830	1504900	230260	55634	90699	121800	148910	240450	297560	285610	130630	702780	377890	235690	89755	135300	126520	203180	0.27068
L_019	Cer(d18:2_20:0)	591.559	13.8848	C38 H73 N1 O3	M+H	C	90549	16610	54563	8727.4	87944	24039	11295	34649	26770	31040	95159	7643.4	5790.5	9099.3	12206	14350	26049	35114	36106	12658	62975	37222	27733	7871.6	13739	12849	19224	0.226086
L_020	Cer(d18:2_22:0)	619.59	14.4852	C40 H77 N1 O3	M+H	C	67922	4220.9	19491	3164.4	30157	8505.2	3742.5	11191	8886.5	9925	29783	1533.9	11859	24450	30374	39771	69081	99886	94890	33523	168740	87664	59700	25481	38019	28177	43901	0.216482
L_021	Cer(d20:1_18:0)	593.575	14.1906	C38 H75 N1 O3	M+H	B	26824	1946.1	12940	1952.9	23886	5694.6	1231.7	6455	3297.3	3728.3	24462	537.97	228.99	0.34128	3.3209	363.56	0.25209	1296.3	873.31	7.319	987.4	760.35	0.47717	289.51	7.884	10.378	9.0843	0.136833
L_022	ChE(18:1)	650.6	19.3405	C45 H78 O2	M+NH4	A	103680	26241	50959	28149	91988	49802	19508	24554	39309	44765	104330	36270	14330	26194	29631	33953	38064	28586	28590	22004	40986	35653	34595	26493	38407	22657	26207	0.283991
L_023	CL(16:1_16:1_18:1_18:1)	1400.97	17.3001	C77 H142 O17 P2	M-H	B	NaN	NaN	5732.3	NaN	7676.8	424.26	0	NaN	NaN	214.65	5908	NaN	1362.5	972.65	1058.2	909.76	8673.8	20851	15313	1549.8	21623	3694.6	297	1906.6	1475.1	1442.3	NaN	0.0158998
L_024	DG(14:0_16:0)	540.475	13.5107	C33 H64 O5	M+NH4	A	28169	8335.6	16411	4689.1	26416	9429	3322.7	7238.6	6140.3	9007.9	38130	3913.9	8705.5	12239	19931	17373	34525	45699	31563	15299	76054	40723	21870	12422	18561	16400	22260	0.155369
L_025	DG(15:0_18:1)+D7:(s)	587.551	13.829	C36 H61 D7 O5	M+NH4	A	624090	87859	352710	72375	595130	171740	70520	185210	154450	166120	652100	64341	65596	89458	129540	129070	246820	313330	278710	110630	725480	348950	178280	78873	133110	123190	163530	0.150205
L_026	DG(16:0_16:0)	568.507	14.3037	C35 H68 O5	M+NH4	A	114360	29883	52543	22736	101610	48998	20234	41889	33802	41940	152120	18139	30381	40361	57037	59595	116380	185550	118370	51681	245140	124980	70972	48314	56875	50271	68059	0.153964
L_027	DG(16:0_16:1)	566.491	13.5163	C35 H66 O5	M+NH4	A	167300	28606	91841	19979	169340	47342	21426	46673	40243	31352	202860	9025.9	51909	71677	98522	119620	161820	243260	221750	95666	477300	230960	157650	75259	104420	75219	134410	0.282724
L_028	DG(16:0_18:0)	596.538	15.1208	C37 H72 O5	M+NH4	A	93723	61249	51910	88877	106540	161840	29706	135850	43391	135280	311810	38803	27290	62638	65800	40974	75643	58009	87545	43854	68740	118090	38308	68632	65781	42824	48458	0.228524
L_029	DG(16:0_18:0)2	596.538	14.3171	C37 H72 O5	M+NH4	B	53505	18471	28978	13747	55432	25935	11253	27788	20031	23062	80889	9639.6	15897	20734	29603	30724	57080	75883	57656	26976	125240	62053	36303	24955	27797	31140	35696	0.125696
L_030	DG(16:0_18:1)	594.522	14.2431	C37 H70 O5	M+NH4	A	626990	79819	227880	44135	512340	122450	53158	118570	107310	122220	701110	40503	101850	158770	196980	224260	543130	921910	533740	201660	1272500	550010	347600	189420	208310	189960	250900	0.144476
L_031	DG(16:0_20:3)	618.522	14.0435	C39 H70 O5	M+NH4	A	329950	41415	194930	27016	326620	112170	30641	77096	96084	102650	371680	30304	27218	49814	54133	76431	192050	454360	318420	156040	699540	210330	113830	87309	63535	59044	88386	0.224746
L_032	DG(16:0_20:3)2	618.522	13.735	C39 H70 O5	M+NH4	A	84838	9782	36296	31194	68500	22407	35740	15411	17213	17912	83424	33591	15293	22644	30280	35158	79436	157680	88563	42410	198950	79847	49722	28824	31933	27970	40377	0.189577
L_033	DG(16:0_20:4)	616.507	13.5028	C39 H68 O5	M+H	A	412370	81000	218740	47195	391930	130540	51948	125810	118680	125150	455630	46101	98439	147020	209200	229180	485370	742130	464860	207050	854260	473440	329860	178650	203850	197510	277850	0.197288
L_034	DG(18:0_18:0)	624.569	15.928	C39 H76 O5	M+NH4	A	391590	336540	145260	406420	368820	675530	130680	593860	144900	674950	1056500	156590	140770	365010	297170	264110	398430	142950	393130	160160	159030	497390	142140	404550	331540	160490	277000	0.340855
L_035	DG(18:0_18:1)	622.554	15.0361	C39 H74 O5	M+NH4	A	184350	41267	116480	27880	211280	72556	30682	60778	74452	76429	223750	35898	26296	29656	55693	52557	118780	198690	109920	54560	218440	98837	73352	54915	46356	45316	59698	0.15895
L_036	DG(18:0_20:2)	648.569	15.2543	C41 H76 O5	M+NH4	A	60330	2920.3	35069	3206.4	66149	19174	2819.9	11614	20517	21518	66436	1584.1	918.94	3261.8	3654.8	6244.5	26260	61636	40275	13776	107820	23238	12177	6638.3	3441.4	4904.3	8127.6	0.436629
L_037	DG(18:0_22:5)	670.554	14.3973	C43 H74 O5	M+NH4	A	20867	1596.2	21770	1398.5	19827	9765.2	2721.2	5062.4	12609	8615.5	49484	2898.1	273.01	2035.4	1285.7	3930.7	9804.4	25149	20464	2636.7	75903	5042.7	4693.2	6117.1	3464.9	2017.4	5006	0.427489
L_038	DG(18:0_22:6)	668.538	14.8429	C43 H72 O5	M+H	A	1278900	173160	939240	160120	1232400	540540	164880	346180	550010	555200	1490400	147400	70851	121270	160900	195470	568210	1297100	857800	466070	1992500	595100	312390	332120	145170	168120	232730	0.249451
L_039	DG(18:1_18:0)	622.554	14.2448	C39 H74 O5	M+NH4	B	217400	68926	153210	42855	218520	95697	44836	93557	87963	97189	261380	42098	68742	91387	125750	146450	321560	487110	284340	132610	580260	298750	212290	113440	123850	131730	171910	0.180886
L_040	DG(18:1_18:1)	620.538	14.1833	C39 H72 O5	M+NH4	A	223930	29246	84085	17629	271340	46870	17146	39695	38852	37479	226120	16484	49011	69736	93279	107180	258620	453030	225410	107010	515500	222560	138120	95103	97508	93480	124130	0.158562
L_041	DG(18:1_20:4)	642.522	13.9863	C41 H70 O5	M+NH4	A	140760	9370.6	66473	7719.4	117660	34448	10093	25443	28033	34125	154140	7658.9	19506	32384	30702	38705	155220	292760	225600	114790	465690	143530	96726	75727	31449	36564	45626	0.189534
L_042	DG(18:1_22:3)	672.569	14.5577	C43 H76 O5	M+NH4	A	269010	36401	235050	30292	263670	109700	35356	92607	132230	133150	299150	28185	28472	46935	58360	86967	266630	602820	463560	219500	917040	247880	147750	128400	66349	72707	103600	0.246357
L_043	DG(18:1_22:6)	666.522	13.9517	C43 H70 O5	M+H	B	742780	103820	525040	90621	676280	295730	95742	207010	302610	323730	845140	79743	84682	147210	168590	211920	611040	1394900	1005000	528910	1907400	603750	354330	337480	169090	190290	267670	0.248255
L_044	DG(26:1_10:0)	622.554	17.7374	C39 H74 O5	M+NH4	A	20843	16751	35580	14832	36551	31407	28103	29475	15927	35044	18706	30935	18151	30878	20529	23768	37812	18820	30190	19325	21437	29194	34403	30528	30854	31683	11662	0.457987
L_045	DG(O-18:1_18:0)	608.574	16.053	C39 H76 O4	M+NH4	A	436300	366610	424100	444990	435700	436350	392310	375570	409100	368460	409790	441080	376780	372730	409770	325960	394200	399000	432440	442260	390260	393610	356710	333370	327940	444280	373250	0.153584
L_046	DG(O-26:4)	462.371	10.4553	C29 H50 O4	M+NH4	A	73493	15146	39027	7042.4	69066	24674	7711.9	27575	13142	16101	66443	7840.4	3455.3	6828.6	12327	14860	23069	25218	25450	6979.5	55899	31006	19498	10680	11994	8041.8	17156	0.368667
L_047	FA(16:0)	256.24	8.4369	C16 H32 O2	M-H	C	26934	17463	15959	18890	24081	20854	10207	10431	10417	8323.5	23592	10949	19108	18076	18850	23326	31882	24394	37377	24565	54168	54503	29377	22582	21124	27578	22340	0.144823
L_048	FA(16:1)	254.225	6.7803	C16 H30 O2	M-H	C	4673.9	706.6	2202.5	988.23	3509.2	1296.6	0.010823	92.365	371.64	191.8	4546.7	415.74	3350.9	3383.1	3153.8	4259.7	4586.6	3791.7	6372.2	3030.3	6832.3	6743.4	3672.2	4544.3	3091.6	3838.1	3913.7	0.125714
L_049	FA(18:0)	284.272	9.9832	C18 H36 O2	M-H	C	41660	24395	27834	22334	31551	20453	20661	17439	20827	18677	37435	21785	23661	20507	22939	22437	28076	25876	32682	24886	40772	28526	23856	26011	20850	20351	25105	0.118207
L_050	FA(18:1)	282.256	8.4853	C18 H34 O2	M-H	C	25819	8439.1	14596	7267.3	22533	6631.5	3656.3	4867.2	5768	3547.2	25626	6173.1	31051	30800	30652	42215	55742	35036	58201	37407	87674	47585	28071	26170	33409	34911	41950	0.124054
L_051	FA(18:3)	278.225	6.4454	C18 H30 O2	M-H	C	11906	3439.3	5124.3	3343.7	11174	2178.9	1556.7	1986.3	2595.4	1480.8	9649.6	2688.6	4004.4	4687.3	4414.2	6674.5	8415.5	5530.4	6698.5	3959.3	9995	4836.3	4999.2	4852.6	5264.3	6517.2	4804.4	0.160341
L_052	FA(20:0)+CHO:(s)	340.298	5.3016	C21 H40 O3	M-H	C	9377.2	6330.5	6432.9	4499.5	8783.4	5936.7	5978.7	6089.4	6185.4	5320.5	6429.5	5056.7	6599.4	6367.6	5691.4	6809.8	5670.6	7326.3	5131.4	6129.4	7338	6053.1	5833	4379.4	7289.2	8538.1	3866.9	0.368393
L_053	FA(20:2)	308.272	9.0373	C20 H36 O2	M-H	C	6028.7	2050.8	3337.1	759.48	4179.3	820.66	210.39	505.38	816.37	1112.9	6947.6	530.39	1396.6	1564.4	1006.9	2066.1	3508.5	1558.9	2321.6	2364.4	3536.9	2309.4	1256.5	1397.9	1714	1972.2	3539.6	0.410174
L_054	FA(20:3)	306.256	8.1393	C20 H34 O2	M-H	C	594870	172190	386890	138040	702180	88532	88376	116740	116650	111880	563040	126610	96355	111420	118100	162730	244800	169730	243840	133030	321740	109690	142650	135660	139050	159670	167530	0.0946404
L_055	FA(20:4)	304.24	6.9551	C20 H32 O2	M-H	C	222100	59953	125180	52505	221100	38402	34028	50767	50710	40832	200110	47040	74763	85486	81747	126530	198640	137130	160590	103530	224810	80900	128550	119450	89474	121170	102080	0.153089
L_056	FA(22:3)	334.287	9.2892	C22 H38 O2	M-H	C	21241	5439.3	13250	5347.6	10599	3119.2	1179.2	1617	4007.5	3208.9	14593	4011.1	4667.6	5492.8	8062.3	7352.9	15107	9508.3	14973	8187	19772	6099.3	7913.6	7805.9	8679.8	7053.9	8335.2	0.106786
L_057	FA(22:5)2	330.256	7.1748	C22 H34 O2	M-H	C	4227.4	839.64	1901.9	882.28	2701.2	242.36	713.29	1683.6	1955.6	1336.8	7795.3	1365.4	1186.5	1395.3	993.52	1504.4	4529.3	1652.1	15364	10125	17560	6656.8	8777.3	9375.2	2084.8	1667.9	1106.6	0.303052
L_058	FA(22:5)	330.256	7.6248	C22 H34 O2	M-H	C	33094	9717.9	24067	8906.7	31864	4309.2	3430.9	6151.9	7774.2	7124	22653	6473.1	14981	20369	14106	22842	39872	31222	40502	23247	42932	16938	23622	22178	18040	20260	22224	0.103759
L_059	FA(24:7)	354.256	7.2664	C24 H34 O2	M-H	C	135240	43526	85515	40692	129380	26609	32848	38383	39791	36608	124390	42094	43780	42362	39296	44390	102080	64854	92642	43801	134280	51565	52973	51701	40763	42952	38444	0.0553618
L_060	Hex1Cer(d18:1_16:0)	699.565	12.3925	C40 H77 N1 O8	M+H	B	154590	39316	104170	18053	136770	53611	27548	78253	58190	61553	126510	14094	12313	23656	25768	32863	40946	65288	54561	24677	108290	78994	51457	18688	27560	27293	42623	0.270058
L_061	Hex1Cer(d18:1_18:0)	727.596	13.1864	C42 H81 N1 O8	M+H	A	526070	77788	213500	48276	453750	135240	62921	179050	127630	138400	559240	41317	6982.9	9036.3	13016	16081	19879	30006	23539	14732	61240	37551	20731	8829.9	13451	12856	19936	0.254773
L_062	Hex1Cer(d18:1_18:3)	721.549	12.2683	C42 H75 N1 O8	M+H	B	399160	192590	471390	86207	511470	45721	58965	415410	222240	246410	1021500	64386	108110	156410	86487	249420	321840	707350	525600	162740	1956800	878280	582060	308.7	249630	239860	529310	0.484
L_063	Hex1Cer(d18:1_20:0)	755.628	13.9811	C44 H85 N1 O8	M+H	C	25671	5397.3	13547	2667.4	22141	6885.9	3061.8	8728.6	7714.1	7918.3	17097	1235.7	2288.5	1120.1	1490.4	2674.5	5947.1	7583	4576.5	2750.1	10434	7436.5	5760.8	1370.1	2758.1	1336.8	2354.2	0.340692
L_064	Hex2Cer(d18:0_14:2)	831.571	10.5343	C44 H81 N1 O13	M+H	C	31727	51318	46579	54968	18360	34297	9179.1	21745	53203	49409	38124	20856	24458	59386	19821	41257	21375	24133	23044	11852	47589	38327	42423	49488	51033	18659	37309	0.455585
L_065	Hex2Cer(d18:1_16:0)	861.618	12.4029	C46 H87 N1 O13	M+H	B	11178	0.079145	5169.6	NaN	11431	3907.3	1334.5	8083.7	4966.6	9075.1	30920	1058.6	0.0032047	2660.3	3094.4	4309.7	5344.8	7406.2	12349	5393.8	14142	17209	6966.5	2285.2	4139.6	4546.6	7788.1	0.364086
L_066	LPC(16:0)	495.332	4.5769	C24 H50 N1 O7 P1	M+H	A	8734700	1565500	2585800	932750	5399600	2145200	485730	1476200	1577600	1936600	5267200	716220	377260	523650	978110	875080	1991400	3016400	1914500	959730	4768600	1955200	1178600	899900	868230	915960	1107700	0.131485
L_067	LPC(16:0)2	495.332	4.0598	C24 H50 N1 O7 P1	M+H	A	1798100	389490	473850	166960	1020400	389220	80095	248820	285950	334980	999540	136610	43081	60731	119680	90267	283350	375880	379090	148540	761910	314690	125690	118890	92411	113250	128770	0.163659
L_068	LPC(16:1)	493.317	2.3018	C24 H48 N1 O7 P1	M+H	A	1009200	224120	278450	83073	462180	194370	42321	139730	148840	144320	494700	55784	16283	24952	28132	28564	134860	91952	86021	37448	67066	169760	99159	75703	40122	60544	64322	0.236727
L_069	LPC(16:1)2	493.317	2.7266	C24 H48 N1 O7 P1	M+H	A	574680	135910	185670	67098	314680	139190	22487	82850	123080	138880	322100	44655	4989.6	38895	11481	9620.3	122720	53575	36270	17867	13680	30086	85232	17098	11124	13005	21752	0.370847
L_070	LPC(18:0)	523.364	6.735	C26 H54 N1 O7 P1	M+H	A	1997600	503270	1042900	344720	1776500	864890	242360	684030	686050	767730	1797900	292660	43795	55426	93139	96501	164020	230870	164430	93730	375490	234430	162740	105300	106010	91355	126200	0.162214
L_071	LPC(18:0)2	523.364	6.3506	C26 H54 N1 O7 P1	M+H	A	101190	24152	49269	17756	82708	39433	12336	33261	36028	43194	80492	14402	1279.6	2103.5	4044.9	4187.9	7740.7	9662.7	9820.4	4458.9	21108	11759	5898.6	4567.9	3545.2	2960.6	5193.7	0.296941
L_072	LPC(18:1)	521.348	4.5494	C26 H52 N1 O7 P1	M+H	A	3734200	611300	720250	231460	1517100	615400	106920	381410	409600	487390	1737000	232640	63152	75416	155900	147960	349470	479040	441140	163800	1079700	391470	182190	157530	133390	144430	166460	0.113689
L_073	LPC(18:1)2	521.348	4.909	C26 H52 N1 O7 P1	M+H	A	2416000	586830	775600	288000	1458100	687060	176060	505100	525550	650720	1600500	258340	83275	115830	180660	185530	417250	593550	375090	185590	703060	409760	246860	190120	165750	179320	192920	0.0757542
L_074	LPC(18:1)+D7:(s)	528.392	4.8819	C26 H45 D7 N1 O7 P1	M+H	A	3556200	946210	2014400	722120	3117100	1591100	543650	1467200	1397700	1673500	3483700	571820	455560	636730	1064000	981930	1594700	1917700	1713900	1075200	3847600	2205800	1304900	836290	915500	1001300	1191300	0.136234
L_075	LPC(18:2)	519.332	2.7556	C26 H50 N1 O7 P1	M+H	A	127170	25270	29601	7458.6	60946	21945	4196.9	12241	13066	15128	67145	8538.1	2442.8	5026.3	8418	6048.7	15609	20696	17634	5879.5	37015	17048	10364	7544.7	6537.8	8842.4	10718	0.240679
L_076	LPC(18:2)2	519.332	3.2212	C26 H50 N1 O7 P1	M+H	A	124260	25699	30291	9619.9	64371	27342	6101.7	15049	16344	21376	68002	6518.8	2827	5279.6	9466.2	7431.9	15030	20637	14310	10848	30055	10929	6437	11914	7571.1	9504.4	7801.3	0.127351
L_077	LPC(20:1)	549.379	6.7316	C28 H56 N1 O7 P1	M+H	A	104520	26864	41864	13467	90689	37914	9870.4	30060	25306	31373	101350	13015	2786.1	4511.3	5972.8	8035.6	14338	20867	11644	5833.2	26659	15496	12479	8054.1	7609.6	6145.4	9383.9	0.210259
L_078	LPC(20:1)2	549.379	6.3822	C28 H56 N1 O7 P1	M+H	A	50709	8901.3	13051	16275	30895	10514	11689	7896.7	6232.2	6699.7	35508	15346	2687.9	4903.1	6528.1	4862.5	4301.3	7433	5717.2	2687.5	9805.5	6214.8	14479	8198.3	7432.8	7001.5	11217	0.271257
L_079	LPC(20:2)	547.364	5.3855	C28 H54 N1 O7 P1	M+H	A	139300	26822	34336	8584.3	90806	29738	4175.2	20384	17972	20744	91118	5943.5	981.99	1850.7	4400.4	5072	5941.8	9152.2	6211.1	2505.5	18830	8395.4	3064	6066.4	4282.1	4597.7	6346	0.219051
L_080	LPC(20:2)2	547.364	5.1393	C28 H54 N1 O7 P1	M+H	A	189240	35819	47878	8584.3	121810	39779	10868	27275	25113	28572	122560	16944	981.99	1850.7	4400.5	5072.1	16050	22603	19127	2505.5	18830	21117	6942.8	6066.4	4282.1	4597.8	6346	0.219046
L_081	LPC(20:3)	545.348	4.3793	C28 H52 N1 O7 P1	M+H	A	846850	136490	255690	73638	500110	152390	26835	93831	105590	118190	433400	57521	8066.8	10660	19312	18958	59931	78091	85200	25331	142650	64289	24769	22204	16484	20311	22597	0.156016
L_082	LPC(20:3)2	545.348	4.7316	C28 H52 N1 O7 P1	M+H	A	303240	55186	77978	28821	163690	66459	13419	42303	50727	60473	156030	20209	7490.3	9019.5	4065.1	4098.6	12593	16794	18516	5333.3	32616	16943	5810.1	5085	4041.5	3923.5	4957.8	0.131436
L_083	LPC(22:3)	573.379	5.9083	C30 H56 N1 O7 P1	M+H	A	142120	20011	43691	12056	87683	25455	4156.1	16778	15944	16125	76188	7779.6	1700.8	1626.6	2974.9	4339.1	14842	18462	19477	4125.8	31842	16747	6749.8	5041.8	3847.4	3551	4735.1	0.152346
L_084	LPC(28:0)	663.52	11.7425	C36 H74 N1 O7 P1	M+H	A	1589100	311840	349640	99862	1145500	400890	217080	580990	196740	230020	1450700	146280	126070	178360	274970	352430	413840	489350	490110	255370	1326200	848750	482150	244200	301080	276630	411530	0.217967
L_085	LPE(16:0)	453.286	4.2301	C21 H44 N1 O7 P1	M+H	A	359910	42539	86214	18791	176190	41099	8767.8	26677	27164	27320	262180	14364	5603.3	6991.6	14916	14892	53485	73533	103130	22699	187310	64513	21131	23273	13354	15063	21358	0.25406
L_086	LPE(16:0)2	453.286	4.7159	C21 H44 N1 O7 P1	M-H	A	157140	37337	37660	18758	91246	27340	7298	13406	17133	12031	104790	15735	18147	20533	21981	34045	65064	42431	44220	21381	104030	58542	31124	34531	26657	33559	26941	0.134429
L_087	LPE(16:1)2	451.27	2.5349	C21 H42 N1 O7 P1	M-H	A	421250	64106	93477	29862	215120	36716	39882	87856	19456	11759	203680	21213	14465	13423	20480	29980	85191	60515	122770	30191	145120	53484	27792	47053	22625	33205	35178	0.222521
L_088	LPE(16:1)	451.27	2.8767	C21 H42 N1 O7 P1	M+H	A	2115600	38823	53769	40416	156530	103050	21076	22461	72250	20049	238620	13070	4303.3	4381.8	7768.3	7915.1	26960	33729	49272	11121	121180	36705	15243	21092	9245.4	9096.1	14973	0.301739
L_089	LPE(18:0)	481.317	6.9203	C23 H48 N1 O7 P1	M+H	A	447180	116680	178560	64857	325430	158600	52098	139130	124910	140510	355840	47845	23124	32926	47781	52227	87536	110210	72261	46320	169590	106380	71478	53130	49951	47738	67178	0.193657
L_090	LPE(18:1)	479.301	4.6998	C23 H46 N1 O7 P1	M-H	A	4849000	672710	1060200	260280	2941100	439840	91048	192540	225680	142360	3698600	296540	174510	171960	244590	373980	1511000	1111200	1502500	289990	2399900	1083900	402860	537840	280000	364480	308470	0.135311
L_091	LPE(18:1)2	479.301	5.0597	C23 H46 N1 O7 P1	M+H	A	1103500	139060	167380	50901	488910	118990	27538	65348	78290	78910	747060	46514	18534	26059	43303	45201	91483	161850	181830	48925	395860	151020	54212	53353	42088	42816	59851	0.208323
L_092	LPE(18:1)+D7:(s)	486.345	5.0453	C23 H39 D7 N1 O7 P1	M+H	A	150080	48239	89675	32324	144170	82360	28521	78067	70774	82997	148510	25297	23115	34645	49341	51923	72368	85996	79921	54602	161890	106280	65697	44723	49738	50813	63817	0.143032
L_093	LPE(18:2)	477.286	2.9533	C23 H44 N1 O7 P1	M+H	A	400870	40964	85445	12593	203430	45714	6014.8	25840	23482	23721	294950	11855	2449.1	3828.4	5287	8503	24424	34604	34373	6181.9	76630	28297	8789.7	7668.4	5475.7	5796.5	10433	0.383429
L_094	LPE(18:2)2	477.286	3.33	C23 H44 N1 O7 P1	M+H	A	217230	23094	45357	5338.9	103750	23402	11728	13952	13181	13157	154130	5318.5	2367.8	3802.5	7739.2	8547.5	10907	14847	17567	9197	32056	12681	12632	11745	8223.3	8176.8	14214	0.340258
L_095	LPE(18:3)	475.27	2.1569	C23 H42 N1 O7 P1	M+H	B	34797	11307	19137	3003.8	52433	11914	1513	8792.3	6821.4	6850.2	80126	2612.4	416.02	512.38	857.08	1259.3	3222.9	5286.8	7217.2	912.99	21674	8532.3	1780.7	1520.1	848.63	1101.9	1827.2	0.403341
L_096	LPE(20:1)	507.332	6.692	C25 H50 N1 O7 P1	M-H	A	1052400	128810	294950	68321	656630	71452	11886	39558	54377	37719	801340	71789	5429.6	4476.2	8184.6	12062	77765	54643	81198	10616	123780	33603	13437	28103	9377.8	10790	9324.7	0.0845388
L_097	LPE(20:2)	505.317	5.3024	C25 H48 N1 O7 P1	M-H	A	2386700	311780	535270	129430	1569400	189860	40551	88298	104430	74895	1734700	149010	6882.8	6063	13075	18779	77177	40078	56015	10592	126410	34564	10980	27117	14036	17264	15738	0.102989
L_098	LPE(20:3)	503.301	4.5335	C25 H46 N1 O7 P1	M-H	A	7442100	973310	1490300	379010	3938900	552500	118020	249490	305300	192250	4058300	352890	138490	132000	179700	281510	1028500	788500	1074600	211080	1701800	805270	301520	351970	216700	277720	225590	0.137351
L_099	LPE(20:4)	501.286	2.7289	C25 H44 N1 O7 P1	M-H	A	1630500	275040	519510	125850	880750	140380	31139	70114	87763	45339	756710	73140	122880	102190	106690	215890	555640	543580	1056100	226920	1054100	614020	254850	369930	165580	217560	225680	0.16068
L_100	LPE(20:4)2	501.286	3.1244	C25 H44 N1 O7 P1	M-H	A	262220	47468	57822	20498	132040	21228	4630	9101.7	12760	8197.7	111790	13517	20629	14430	16922	33746	100770	78730	189830	32981	212170	124740	35192	64187	25267	33191	37226	0.190752
L_101	LPE(22:2)	533.348	7.147	C27 H52 N1 O7 P1	M+H	B	161760	14781	47231	5828	81230	14606	3702.7	10636	9214.3	9958.2	108660	4682.6	606.91	627.24	2831.5	2780.3	14721	20603	26117	4000.2	46564	13957	5157.9	5094	2872.4	2831.3	4109.8	0.222113
L_102	LPE(22:3)	531.332	6.0761	C27 H50 N1 O7 P1	M-H	A	1850800	237960	487940	107240	1020100	116690	32175	68659	86640	60508	1068300	99790	33714	36267	58843	78834	346950	252450	378480	64020	561710	179400	85217	118600	66968	78049	65657	0.0969418
L_103	LPE(22:4)	529.317	4.7311	C27 H48 N1 O7 P1	M+H	A	372350	56092	133540	22101	176080	49457	7867.9	35220	37591	38009	361370	18935	4167.4	5140.8	11136	16783	59028	76597	95316	18728	200650	64124	21678	22001	13854	14284	21350	0.255164
L_104	LPE(22:5)	527.301	4.0612	C27 H46 N1 O7 P1	M+H	A	446560	43758	102140	17332	206630	41170	8052.2	27165	27320	28098	267140	14491	6892.3	9815.7	17001	15862	63560	84057	109340	22878	185380	65889	23472	24964	15258	16511	21379	0.18252
L_105	LPE(22:5)2	527.301	3.222	C27 H46 N1 O7 P1	M-H	A	214430	34319	63894	13438	116160	18208	8300.4	19582	20454	13251	238940	22992	6756	5327.1	7580.9	14330	36657	36410	221790	43295	258670	145430	55713	86459	11927	13552	14083	0.0851808
L_106	LPE(22:6)	525.285	2.4758	C27 H44 N1 O7 P1	M-H	A	317800	56819	98203	22709	165380	27261	7089.5	18832	20974	12000	249680	21240	30306	28350	32214	50863	163320	126080	229920	56076	249190	143930	62300	91930	37110	54064	55242	0.207878
L_107	LPE(24:4)	557.348	6.7683	C29 H52 N1 O7 P1	M+H	B	111410	9278.4	31587	4098.9	62512	10705	2005.2	6538.8	6876.4	7536.8	59731	2875.5	425.28	549.44	1828	2492.3	12892	16103	19761	3286	32534	10201	3343.6	3975.8	2263.7	2176	2600.3	0.0954491
L_108	LPE(24:5)	555.332	5.4819	C29 H50 N1 O7 P1	M+H	A	261960	23519	67929	10953	123190	23515	5246.8	17522	17239	16482	177050	8545.1	1370.6	2156.1	3926.8	4062.3	18385	26911	33838	6078.8	61884	20475	7232.2	7577.7	4361.5	3722.7	5872.3	0.237284
L_109	LPE(24:6)	553.317	4.3129	C29 H48 N1 O7 P1	M+H	B	138040	12709	34541	5112.2	68714	12342	2609.2	10694	9229.1	10445	118820	4807.3	317.97	272.28	671.12	1487.9	6081.4	8863.9	16751	2784.1	36569	11426	3488.7	4033.3	1167.9	1230.9	1402.9	0.0959888
L_110	LPE(26:1)	591.426	18.2006	C31 H62 N1 O7 P1	M+H	A	94830	108030	104770	51094	97742	101190	95693	99589	102000	105040	99950	99825	89123	100410	103730	77146	96149	107420	67202	94325	44171	48741	51851	96501	102150	102590	51692	0.34231
L_111	LPE(O-16:0)	439.306	5.5921	C21 H46 N1 O6 P1	M-H	C	27263	7612.9	5628.2	2882.9	13821	3354	691.59	2224.2	2050.9	1997.2	14852	2789	888.76	1581.1	1229.6	3263.2	4927.6	3604.7	3246.9	2247.2	7432.7	4173.1	2454.2	3042.9	1950.2	3629	2633.9	0.308361
L_112	LPE(O-16:1)	437.291	5.5136	C21 H44 N1 O6 P1	M-H	C	9341.4	4362.2	6949.9	3331.9	11647	5419.8	2890.3	4821.3	4756.5	4264.7	9802.3	2961.8	3517.8	4543.5	6645.8	7932.5	7297.1	3598	4001	3716.6	5733.2	4880.4	6927.8	4127.4	7011.6	5771.7	6536.6	0.0971392
L_113	LPE(O-18:0)	467.338	7.764	C23 H50 N1 O6 P1	M-H	C	21293	4923.5	6626.2	2759	11446	3032.1	239.76	1557.2	2079.7	1117.8	14096	1833.6	NaN	519.08	388.43	1114.5	2337.9	1058.2	1091.3	456.14	3066.7	1358.4	1496.1	563.62	627.77	1016.4	942.58	0.239365
L_114	LPE(O-18:1)	465.322	5.8354	C23 H48 N1 O6 P1	M-H	C	24303	7838.2	6497.5	3428.9	16327	4278.5	639.51	2077.3	2615.2	2019.4	15438	3249.1	2007.6	2455.8	3392.2	4474.2	8961.4	5922.3	6025.4	3061.3	9576	5877.3	4337.3	4769.7	3606	4527.7	3912.5	0.116897
L_115	LPE(O-18:2)	463.306	5.7369	C23 H46 N1 O6 P1	M-H	C	9860.5	3348.3	6004.8	2593.4	8775.3	5059.3	2845.2	4100.1	5261.3	3019.8	9098.8	2755.6	12969	16176	20844	21636	22630	13043	11788	12167	16841	15683	23883	11549	19956	21675	19977	0.0480356
L_116	LPG(18:1)	510.296	3.3995	C24 H47 O9 P1	M-H	C	15083	3993.3	3374.3	382.62	3459.8	847.06	531.42	961.27	551.08	369.06	4369.5	264.59	2798.6	2609	2136.4	7751.3	7378.1	7583.2	7325.9	4136.7	10469	7583.5	3027.6	6567.8	4748.6	6569.3	5976.3	0.161084
L_117	LPI(16:0)	572.296	2.5418	C25 H49 O12 P1	M-H	B	16812	2660.7	1685.2	298.37	4385.7	266.72	76.423	283.06	89.228	NaN	5549.5	197.36	2062.6	737.59	2558.3	2983.1	7222.4	3574.5	7392.8	1998.6	12253	7103.1	3981	2169.8	3332	2914.5	2987.2	0.0724647
L_118	LPI(18:0)	600.327	5.2761	C27 H53 O12 P1	M-H	A	223440	46375	44169	13918	119380	14976	8222.5	14925	13375	9962.1	146080	18298	17764	13284	22982	29031	60407	38472	39770	13097	89428	49559	34234	19583	24542	27767	22562	0.105269
L_119	LPI(18:1)	598.312	2.8867	C27 H51 O12 P1	M-H	C	15920	3814.5	1228.4	NaN	4734.4	254.09	58.472	199.56	NaN	NaN	4389.2	NaN	1117.7	220.64	763.21	2701.4	5272.5	4178.7	6078.3	1208.5	11497	7801.9	2460.8	2404	2646.9	2677.8	2426.1	0.0531318
L_120	LPI(20:3)	622.312	2.2516	C29 H51 O12 P1	M-H	A	143340	25621	16626	3743.4	31694	4460.1	721.23	2372.3	1752.1	463.72	33874	2506.9	2081.5	1289.1	3317.7	4917.4	9928.5	6394.5	13481	2845.5	16743	12907	4554	4278.8	3269.4	2710	5242.1	0.355611
L_121	LPI(20:3)2	622.312	2.6844	C29 H51 O12 P1	M-H	B	24315	3837.3	8205.2	2373.1	9718.8	2795.3	502.89	958.68	1076.3	287.42	6022	1732.8	1480	686.25	2920.2	2787.8	4344	3775.4	9546.8	2210.9	14273	8441.1	2138.2	1690.4	2074.4	3458.1	3791.5	0.292958
L_122	PC(12:1_24:5)	777.531	13.2965	C44 H76 N1 O8 P1	M+H	B	187650	64493	91931	35008	146600	73531	46903	87410	65663	66390	180030	37232	17592	39551	31318	28587	46921	55131	44396	34484	85267	62002	38713	27958	32285	35220	45818	0.188459
L_123	PC(14:0_16:0)	705.531	12.0909	C38 H76 N1 O8 P1	M+H	A	17623000	3737800	8805100	2351300	14001000	4668100	2454300	6412000	4822200	5659000	17548000	1683200	1223000	1773100	2570900	3392700	3491100	4265500	4759700	2727500	11316000	7660600	3827400	1850100	2617000	2683000	3732400	0.20785
L_124	PC(15:0_18:1)+D7:(s)	752.606	12.4749	C41 H73 D7 N1 O8 P1	M+H	A	27704000	5297300	15192000	3649200	28146000	9079300	3919100	12444000	8810200	9619300	29120000	3614600	3410900	5075200	6464900	8415100	11596000	14234000	12903000	6328800	28026000	20554000	11873000	5146200	6816900	6560200	10756000	0.29236
L_125	PC(16:0_16:0)	733.562	12.9118	C40 H80 N1 O8 P1	M+H	A	46921000	13499000	27816000	7590000	41077000	16971000	9309800	23171000	17991000	19847000	47190000	7025800	7782800	10545000	14495000	18289000	19961000	25448000	27009000	15598000	50648000	34408000	21325000	11152000	14610000	15182000	21223000	0.21547
L_126	PC(16:0_16:1)	731.547	12.1722	C40 H78 N1 O8 P1	M+H	A	133350000	30134000	69462000	18725000	108180000	40995000	20656000	58015000	37732000	45504000	155480000	14535000	11177000	15943000	22660000	28412000	32313000	38740000	45588000	23297000	102260000	68383000	38871000	17048000	23858000	22300000	36255000	0.278364
L_127	PC(16:0_16:1)2	731.547	12.672	C40 H78 N1 O8 P1	M+H	A	121670000	26084000	60224000	15362000	100330000	36603000	17589000	49408000	34672000	40142000	123070000	13105000	5057900	6996700	10613000	12768000	33765000	17325000	44793000	23163000	48487000	35286000	16556000	8645600	10545000	10121000	16225000	0.277169
L_128	PC(16:0_18:0)	761.593	13.7007	C42 H84 N1 O8 P1	M+H	A	12996000	2027500	6541600	1147100	11141000	3431700	1473600	4314000	3552800	3842600	13148000	1242800	238680	330630	480360	698990	841210	1260100	1260400	573140	3221900	1611900	858030	415660	561410	589540	747780	0.158742
L_129	PC(16:0_18:1)	759.578	12.8921	C42 H82 N1 O8 P1	M+H	A	187700000	46568000	101800000	26968000	166910000	62070000	32839000	87616000	60469000	66111000	180200000	27636000	24742000	32462000	47063000	57232000	72873000	85093000	83801000	49708000	157780000	110280000	76193000	37463000	44554000	51018000	68473000	0.226277
L_130	PC(16:0_18:2)	757.562	12.2339	C42 H80 N1 O8 P1	M+H	A	56190000	9997800	25493000	5831100	44723000	14657000	6634500	16952000	14298000	15808000	58945000	5077700	4194400	6070100	7986700	9153100	12945000	15840000	13646000	8276200	37465000	25068000	13666000	6242600	8392600	8174400	13386000	0.295257
L_131	PC(16:0_20:3)	783.578	12.7137	C44 H82 N1 O8 P1	M+H	A	29542000	4586700	13038000	2828300	25174000	6761600	3282800	9601500	6568600	7562600	25209000	2540800	951070	2176100	1759300	2220100	4968800	6280500	5323100	3176900	9002600	9524800	3098100	2045900	3182800	3246100	5056000	0.277849
L_132	PC(16:0_20:4)	781.562	12.1568	C44 H80 N1 O8 P1	M+H	A	9571800	1577800	4873000	1122000	7652400	2373100	939450	3492600	2664700	2861400	7370200	925990	1192200	1687900	2383300	2840600	4267900	4793000	5468200	2559800	12132000	8075600	4759100	1872400	2598300	2326200	3461300	0.212012
L_133	PC(16:0_20:5)	779.547	11.5069	C44 H78 N1 O8 P1	M+H	A	802180	151320	395960	98981	1133600	215360	117530	323080	248230	286590	841530	91121	166290	242000	299560	378160	447030	381160	694240	365180	1068000	645290	614830	292620	300690	298010	476240	0.285047
L_134	PC(16:1_14:0)	703.515	11.3559	C38 H74 N1 O8 P1	M+H	A	6722800	1128000	3678500	826240	5633800	1716100	782450	2443600	1989200	2309500	7582700	595110	158870	252880	351330	429210	443340	566530	742980	385590	1870400	1147000	555720	272660	368480	342590	531250	0.246969
L_135	PC(16:1_16:1)	729.531	11.464	C40 H76 N1 O8 P1	M+H	A	10420000	1682700	5079200	1708200	7499800	2709700	1396600	3266200	2833400	4215700	9376400	1098800	602540	872500	728940	887190	1420400	1730200	1286100	1057200	5181400	3176200	1518100	507210	1161800	772880	1732200	0.39476
L_136	PC(16:1_16:1)2	729.531	11.8719	C40 H76 N1 O8 P1	M+H	A	2422100	1804100	4503700	1590000	1808700	3327200	1626400	4504200	3590800	3137000	2266800	1251900	445120	634280	531920	664890	1157000	1464500	1182600	972230	4815300	2630900	1511200	489780	879000	618380	1435300	0.426862
L_137	PC(16:1_20:5)	777.531	11.9453	C44 H76 N1 O8 P1	M+H	A	255590	55668	115810	40660	224110	81213	49026	105710	76078	81352	257500	36513	24708	50142	48259	59887	64409	71340	81860	50004	173450	112300	70310	45290	45809	50572	72192	0.250226
L_138	PC(18:1_18:0)	787.609	13.6561	C44 H86 N1 O8 P1	M+H	A	40485000	6637200	20536000	4198200	37166000	11676000	5172500	14435000	11942000	12992000	46446000	4185500	982210	1386300	2034300	2585300	3567600	4987600	4238600	2167800	11072000	6331900	3711500	1607300	2087300	2214900	3171300	0.237824
L_139	PC(18:1_18:1)	785.593	12.6347	C44 H84 N1 O8 P1	M+H	A	35766000	7413600	17682000	4318100	31545000	10927000	5485300	14227000	10190000	11121000	39984000	4300200	4102900	5481200	7344900	9873300	12616000	15616000	13850000	7838600	28395000	19001000	12149000	5823800	7601500	8148300	11580000	0.236724
L_140	PC(18:1_20:3)	809.593	12.7808	C46 H84 N1 O8 P1	M+H	A	11886000	2031600	6103300	1235800	10384000	3041600	1463900	4352100	3224800	3385000	11241000	1152300	537180	742040	1119100	1484300	1895000	2441200	2324000	1147000	5258100	3302800	1950700	876590	1153200	1178900	1740500	0.244493
L_141	PC(20:2_18:0)	813.625	13.6069	C46 H88 N1 O8 P1	M+H	A	2905800	377800	966920	259050	2299100	811750	363550	751370	693890	312590	3324600	224350	141110	182290	271590	340510	474390	627620	578370	249950	1380200	767460	453260	193550	282300	295230	430820	0.244766
L_142	PC(20:2_18:0)2	813.625	13.818	C46 H88 N1 O8 P1	M+H	A	2905800	377800	966920	259050	2299100	811750	363550	751370	693890	312590	3324600	224350	141110	182290	271590	340510	474390	627620	578370	249950	1380200	767460	453260	193550	282300	295230	430820	0.244766
L_143	PC(20:3_18:0)	811.609	13.3731	C46 H86 N1 O8 P1	M+H	A	8961400	1405800	5398800	993840	7351200	2431600	1045700	3103100	2817900	3090000	8851600	808730	284560	355080	531440	675790	895330	1182700	1088400	707720	3239900	1874800	946370	430870	578460	566680	856480	0.245833
L_144	PC(20:4_18:1)	807.578	12.2345	C46 H82 N1 O8 P1	M+H	A	1402900	230820	784990	162510	1245400	372820	182980	600540	463420	486530	1437800	138760	110490	165630	875170	293650	358910	496500	593840	1354200	1264600	851960	498100	1263400	214090	227870	364820	0.309867
L_145	PC(20:5_16:0)	779.547	12.3545	C44 H78 N1 O8 P1	M+H	A	2439700	775800	1762800	416740	2340100	1139900	543640	1479600	1077200	1200800	2649500	366950	284170	420830	440790	793590	847950	1190200	1210100	609300	2075400	1715100	1074900	444150	460870	603910	1017300	0.416344
L_146	PC(22:6_16:0)	805.562	11.945	C46 H80 N1 O8 P1	M+H	A	1744700	364730	926850	215950	1467400	516970	292070	806360	582850	662190	1928600	223960	286540	413320	520240	705180	896880	1167900	1216500	569330	2616100	1727700	1111600	463790	541210	521790	885430	0.31498
L_147	PC(22:6_18:1)	831.578	11.9167	C48 H82 N1 O8 P1	M+H	A	587250	91543	279980	63778	509550	156400	89420	238400	169830	180410	683480	72422	47493	71362	89143	119780	165920	225130	219930	99450	497880	324500	202490	87120	97260	91399	144350	0.261503
L_148	PC(26:4_14:0)	837.625	13.3072	C48 H88 N1 O8 P1	M+H	A	1459200	234340	728380	147960	1141700	362570	177140	389300	369540	379710	1406000	137740	75820	105970	132430	195720	296010	317880	329820	156320	885180	407690	258670	80734	157590	164860	250660	0.270959
L_149	PC(28:0)	677.5	11.1585	C36 H72 N1 O8 P1	M+H	A	912730	215090	452480	151410	749170	301930	140470	376760	265000	333350	838970	114570	45950	67674	85443	104210	108390	133150	152990	82142	351250	231320	123800	68004	89549	78027	130170	0.275987
L_150	PC(34:4)	753.531	11.5084	C42 H76 N1 O8 P1	M+H	A	370970	72247	215690	51228	307960	114930	51078	142900	120680	136840	366580	36905	23952	36094	41501	63236	60163	80100	109050	45390	245640	156950	79057	36663	50606	45082	81483	0.332169
L_151	PC(36:0)	789.625	14.5251	C44 H88 N1 O8 P1	M+H	A	115590	15471	60385	10033	108190	34128	14052	39782	35970	41896	151370	12502	506.33	1257.6	2646.9	5055.2	10960	18390	12729	3416.9	33344	16249	7061.6	1835.8	4414.6	2728.8	6099.1	0.381759
L_152	PC(36:1)	787.609	14.0399	C44 H86 N1 O8 P1	M+H	A	2296800	425340	1229100	309120	1956700	679570	323300	869140	749350	767310	2566500	287420	44552	86773	106550	140900	205150	262580	226480	123820	530600	318050	221270	91398	112910	117600	173210	0.24925
L_153	PC(36:3)	783.578	12.9528	C44 H82 N1 O8 P1	M+H	A	19299000	3213900	9354100	2071500	16522000	4701300	2289100	6724700	4707100	5449200	17007000	1810600	951070	1284400	1759300	2220100	3030200	4001500	3592600	1994500	9176700	6033500	3139600	1370100	2041400	2017900	3040600	0.246676
L_154	PC(38:1)	815.64	14.3518	C46 H90 N1 O8 P1	M+H	A	468110	67958	221640	42449	421190	129690	57219	149740	125430	116220	555960	44388	16367	25153	35432	46025	71154	105560	77503	38712	214290	97727	62487	26946	37180	35757	55344	0.2554
L_155	PC(40:3)	839.64	13.8887	C48 H90 N1 O8 P1	M+H	A	903050	110230	499630	90068	710550	247010	111420	304530	247420	209800	833670	78729	33318	49302	52290	93242	133570	106100	163540	74668	385600	213340	132110	55085	56228	73287	103050	0.305676
L_156	PC(40:6)	833.593	12.3911	C48 H84 N1 O8 P1	M+H	A	1185900	255210	803340	112900	1024400	263810	193660	582960	596190	423830	1996200	125450	51540	88430	85838	114350	201010	204510	331570	141540	1144100	467010	277910	92937	92561	121260	206080	0.421716
L_157	PC(O-12:1_24:0)	773.63	14.1948	C44 H88 N1 O7 P1	M+H	B	341430	50460	144150	30134	286940	90881	38154	115290	95429	89219	459460	30547	9548.5	16260	25593	35820	50823	76488	65936	30910	142630	90283	50002	21915	25183	25913	41870	0.304323
L_158	PC(O-14:1_18:0)	717.567	13.1613	C40 H80 N1 O7 P1	M+H	B	132130	60275	236580	48781	255430	120280	97763	228100	178460	172160	368260	44094	78720	120630	165060	171900	194520	273500	202420	159270	450530	311070	258820	86139	164850	148180	216450	0.201669
L_159	PC(O-16:0_16:1)	717.567	12.5964	C40 H80 N1 O7 P1	M+H	A	3743900	708270	1584000	506150	3054900	1071000	575630	1278500	926290	1053900	4145400	429070	264000	392880	555830	738020	881310	1173700	1250500	690720	2848700	1819400	1059300	452150	573820	568640	882180	0.266041
L_160	PC(O-18:1_16:0)	745.598	13.3377	C42 H84 N1 O7 P1	M+H	A	8618300	1535900	3889000	864680	7093700	2219900	1099400	3101700	1981800	2379900	10227000	819640	549310	819190	994750	1385600	1834100	2510200	2562300	1387900	5575200	3394600	2185700	859320	1064500	1167400	1627000	0.232844
L_161	PC(O-18:1_18:1)	771.614	13.3309	C44 H86 N1 O7 P1	M+H	A	821120	184130	443820	93390	986520	151980	130870	291370	151800	160480	1311600	100690	79507	114870	155500	206420	293540	393460	388910	196750	902360	551740	337030	147900	159970	178340	248520	0.238909
L_162	PC(O-18:4_19:4)	773.536	13.2821	C45 H76 N1 O7 P1	M+H	A	137260	110350	391810	90137	356720	227770	154310	318620	279700	328390	348200	82470	118050	162040	234370	246250	271830	391970	298540	243950	517950	399410	338130	133780	236690	207290	298110	0.187341
L_163	PC(O-32:0)	719.583	13.4435	C40 H82 N1 O7 P1	M+H	A	1778800	327900	829150	173850	1358800	469160	214340	582290	422220	449240	2076900	160220	123700	165520	220140	275050	384560	503780	488980	271390	1252500	766090	387730	166620	231460	241740	359020	0.255458
L_164	PC(O-34:2)	743.583	12.723	C42 H82 N1 O7 P1	M+H	B	1842800	414400	1499000	272550	1764300	643100	423130	1195600	755550	741200	2125900	223080	118120	199310	263110	354750	443340	573890	568140	325940	1232400	823330	475690	224150	278510	300940	427500	0.23933
L_165	PC(O-34:2)2	743.583	13.242	C42 H82 N1 O7 P1	M+H	B	892880	285410	805230	165960	1205900	447970	295320	719830	538370	594650	1434300	189940	169100	249100	288010	378990	482110	554220	490690	387730	1752300	1196400	565840	209860	317240	324220	448610	0.20342
L_166	PC(O-36:3)	769.598	13.2131	C44 H84 N1 O7 P1	M+H	B	925990	175790	625480	110270	1008100	312650	166590	488000	346400	397960	1100000	107790	113350	171300	250520	275150	364030	529650	399240	272690	957080	679700	472650	165340	221000	237720	356010	0.271002
L_167	PC(O-38:4)	795.614	13.8148	C46 H86 N1 O7 P1	M+H	B	144860	42421	218470	34032	238110	123470	54832	213450	138920	176830	247700	35094	17228	26228	39806	51430	51605	107380	82169	33745	163200	102630	73452	30082	51829	43990	68074	0.224855
L_168	PE(15:0_18:1)+D7:(s)	710.559	12.6633	C38 H67 D7 N1 O8 P1	M+H	A	153600	29582	92171	19609	151720	48235	20453	64392	46342	54062	176800	16593	17675	28342	36020	44842	69430	89062	77226	36270	175050	105330	68221	25717	41034	34642	62089	0.312738
L_169	PE(16:0_16:0)	691.515	13.0833	C37 H74 N1 O8 P1	M+H	A	46999	9112.6	22276	4339.8	35660	12466	4464.6	15595	11722	11158	52346	1683.6	4370.3	10091	12185	15384	15669	25940	27134	15302	72835	32745	15164	7958.4	14118	11789	20694	0.297303
L_170	PE(16:0_16:1)	689.5	12.4283	C37 H72 N1 O8 P1	M+H	A	1073400	184270	564390	92323	957010	296000	143820	435190	295710	325450	1134900	81038	72348	118760	182450	256760	268140	355510	363920	164170	960800	623970	274600	112390	201250	186420	308200	0.286449
L_171	PE(16:0_18:0)	719.547	13.8531	C39 H78 N1 O8 P1	M-H	B	55385	12700	32812	9640.9	47869	12455	7561.5	6784.3	9297.7	8480.1	76286	13607	5282.6	7373.2	10613	8189	18229	12785	25059	14132	43475	21589	14377	10516	9890.9	12759	12260	0.131679
L_172	PE(16:0_18:1)	717.531	13.0768	C39 H76 N1 O8 P1	M+H	A	2244000	361020	1064100	191190	1822800	562670	258370	733150	588140	662990	2562500	182100	321290	444200	632460	780350	1034800	1420100	1282100	597710	3103300	1726500	940120	425790	651960	627470	964670	0.251342
L_173	PE(16:0_20:4)	739.515	12.3655	C41 H74 N1 O8 P1	M+H	A	1625400	283630	840090	131590	1312100	413490	203710	606230	416270	469700	1563600	105270	122730	191040	307210	395410	448560	613270	650840	270540	1804500	1029800	516600	182700	344340	313770	545970	0.314344
L_174	PE(16:1_16:1)	687.484	11.5146	C37 H70 N1 O8 P1	M+H	A	16932	6022.9	10605	2062.2	13770	4851.9	2716	14524	5133	5469.2	21989	1276.1	8037	15118	20346	28495	28483	33814	34020	14847	92903	59494	24948	8269	21901	20998	35571	0.312178
L_175	PE(16:1_18:1)	715.515	12.3329	C39 H74 N1 O8 P1	M+H	A	1338800	228260	765920	107950	1251000	394720	204440	576430	405650	446910	1918000	109800	169530	260350	389650	421150	532980	676360	525750	279920	1701800	963980	516370	207970	375030	345210	610780	0.327909
L_176	PE(16:1_18:2)	713.5	11.3391	C39 H72 N1 O8 P1	M-H	C	8779.5	14307	6638	13016	6290.7	13924	7917.1	12752	15683	10854	13998	13052	6805.9	5371.3	8885.6	9573.9	13588	10397	12073	5851.8	21410	15582	6698.8	4167.9	9306.2	10556	13448	0.191335
L_177	PE(18:0_18:0)	747.578	13.4597	C41 H82 N1 O8 P1	M-H	C	20199	1978.2	13213	1453.2	15321	2902.3	NaN	768.07	1581	1024.6	22246	848.37	NaN	0.0043034	0.0038568	NaN	398.08	349.06	0.0044147	0.001279	1750	481.53	0.0070028	0.0033672	0.0060898	0.0032031	0.0037496	0.352713
L_178	PE(18:0_18:0)2	747.578	13.155	C41 H82 N1 O8 P1	M-H	C	19675	1978.9	12924	1453.8	15003	2509.7	NaN	768.07	1582	1025.2	17072	849.12	NaN	0.0043034	0.0038568	NaN	397.6	0.033607	0.0044147	0.001279	0.0099262	0.051106	0.0070028	0.0033672	0.0060898	0.0032031	0.0037496	0.352713
L_179	PE(18:0_18:1)	745.562	13.8277	C41 H80 N1 O8 P1	M-H	A	1013800	286370	812280	240940	1044400	327550	156220	258740	323680	241160	1253100	274420	337470	386120	449900	421350	1003600	632870	947910	559880	1548500	922200	738390	489650	482300	569030	534940	0.0826361
L_180	PE(18:0_18:1)2	745.562	12.4061	C41 H80 N1 O8 P1	M-H	B	1137700	55065	442130	54124	976700	62418	5749	26569	38515	28650	961260	56297	935.17	1488.6	1124.7	1675.9	2409.2	643.34	4531.4	4366.8	12964	8263.2	689.49	5533.5	2396.9	2352.2	3564.6	0.248063
L_181	PE(18:0_18:3)	741.531	12.4866	C41 H76 N1 O8 P1	M+H	A	2093300	395550	1068600	217240	1763200	580100	298400	849750	578810	624200	2103600	200980	187740	262450	387490	514030	614330	737980	842960	417680	1479000	1015300	647370	296250	445380	398380	614220	0.233556
L_182	PE(18:0_20:1)	773.593	14.5337	C43 H84 N1 O8 P1	M-H	C	27901	3373.1	23757	3155.9	31376	6320.3	989.56	3767.8	6210.5	3961.9	40475	3926.9	1146.9	1996.9	1696.5	2058.9	10185	5625.5	7271	2955.9	15005	6230.4	5750.9	4204.7	2049.4	3790.6	2397.2	0.33559
L_183	PE(18:0_20:2)	771.578	13.8892	C43 H82 N1 O8 P1	M-H	A	292840	68849	226820	53236	278550	75312	36111	59766	86082	53925	390870	57544	19362	16172	30019	21738	49971	33648	35389	25904	92429	44693	32096	20924	23108	28147	19706	0.179544
L_184	PE(18:0_20:3)	769.562	13.6508	C43 H80 N1 O8 P1	M+H	A	10074000	1506100	5117400	859680	8183600	2550600	1288000	3292500	2678500	2877900	11039000	857330	208270	309750	457770	531720	811870	1188800	1038600	456920	2656800	1304100	719180	328930	485940	414070	648640	0.23281
L_185	PE(18:0_20:4)	767.547	13.064	C43 H78 N1 O8 P1	M+H	A	5524400	970940	2690900	526520	4378900	1375700	758590	1949900	1414400	1606900	5965000	489720	437850	532610	838100	999430	1265700	1805700	1740500	845390	4296300	2205200	1241100	565060	903120	830320	1280600	0.240584
L_186	PE(18:0_22:3)	797.593	14.1689	C45 H84 N1 O8 P1	M+H	A	653420	57552	267710	36965	411470	108920	39758	128120	121470	129690	523580	23056	18336	29431	38432	52629	80151	132700	107210	49005	295190	117920	78134	27798	50566	32620	63400	0.316413
L_187	PE(18:0_22:5)	793.562	13.356	C45 H80 N1 O8 P1	M+H	A	209970	58531	216450	39369	341440	97280	60772	64117	132560	130370	234720	42481	34411	47934	65445	75609	131000	166830	247800	47925	243680	127380	74940	28817	75049	54586	97695	0.284569
L_188	PE(18:0_22:6)	791.547	12.9185	C45 H78 N1 O8 P1	M+H	A	387300	67237	194740	44304	332620	106950	56780	153330	134970	138510	397190	34112	46188	59207	102200	133210	140150	207730	262780	110040	526020	258890	169700	59680	102140	105460	151070	0.228693
L_189	PE(18:0_24:3)	825.625	14.7411	C47 H88 N1 O8 P1	M-H	C	9852.7	1680.7	9291.8	1030.2	10091	1404.2	0.30272	318.66	1800.7	1447.3	11310	405.93	NaN	644.39	819.5	873.39	3172	1553.7	3604.4	1002	5831.2	2596.3	1054.5	716.37	738.52	345.88	629.6	0.354786
L_190	PE(18:1_18:1)	743.547	13.0262	C41 H78 N1 O8 P1	M+H	A	1355100	263250	727230	149380	1342500	408970	205480	530880	402320	447110	2074000	138230	484760	651060	919460	1142700	1598000	2087400	1868700	883450	4311700	2477400	1374400	615090	992230	904790	1451800	0.263238
L_191	PE(18:1_18:2)	741.531	12.0622	C41 H76 N1 O8 P1	M-H	A	295560	79174	184780	49312	233960	68136	41733	57225	66964	47052	352630	57587	105450	113340	144090	112690	232810	148390	208660	123720	347440	252030	152860	102720	151570	175330	186030	0.103158
L_192	PE(18:1_20:4)	765.531	12.3513	C43 H76 N1 O8 P1	M-H	A	558760	119650	383580	76576	415080	94208	66316	108300	111800	81289	762660	83746	202610	210940	269560	187810	486210	320120	573140	302150	805490	621080	373840	235140	257710	292380	307800	0.0897111
L_193	PE(18:1_22:5)	791.547	12.4227	C45 H78 N1 O8 P1	M-H	A	151780	27321	100840	19380	127790	24920	20480	33925	32385	20673	369930	25724	57240	64311	63435	48217	120240	85102	351670	119400	513530	328880	256460	158610	72166	84301	74836	0.0827057
L_194	PE(18:1_22:6)	789.531	11.7187	C45 H76 N1 O8 P1	M-H	B	71583	21423	49202	16163	47867	18013	12059	19431	25572	15051	81518	17175	60607	71252	65463	47480	132380	103250	136780	90548	161910	122390	94953	62446	69975	78144	90264	0.128471
L_195	PE(18:3_16:0)	713.5	11.6829	C39 H72 N1 O8 P1	M+H	A	95917	19531	47598	8045.8	79909	21662	12086	34297	22168	24513	132720	4968.1	8524.6	11620	17594	23852	28923	30265	31560	14830	84480	52977	24437	12916	16330	17144	27743	0.312038
L_196	PE(18:3_16:1)	711.484	11.338	C39 H70 N1 O8 P1	M+H	B	6064.6	0.0016533	4720.3	0.0035151	3242.5	1139.6	282.45	4388.3	1494.7	2638.5	4908.9	0.0029618	502.49	0	959.42	3810.1	1130.9	3476.9	3367	691.84	16492	7809	1296.7	0	1257.4	1095.6	2510.1	0.477592
L_197	PE(20:2_22:3)	821.593	13.8094	C47 H84 N1 O8 P1	M-H	B	13484	2961	15685	2366.2	16480	4531.9	875.92	1801.4	6004.8	3036.6	18802	1823.2	713.13	308.22	2280.7	1235.8	5830.1	3848.5	7248.9	1575.6	12463	6055.2	2692.7	1921.8	1548.9	3020.4	2358.6	0.319139
L_198	PE(20:3_16:0)	741.531	12.9198	C41 H76 N1 O8 P1	M+H	A	1992800	357170	963620	190720	1648000	538180	265870	751340	545480	569950	1936000	188010	81317	117120	175960	228950	258930	346070	315390	154340	751610	433510	248230	117110	166710	205500	263770	0.230454
L_199	PE(20:5_16:0)	737.5	11.8201	C41 H72 N1 O8 P1	M+H	A	123090	30714	54084	11102	122290	34723	25518	61244	48424	21992	149020	10282	2996.3	5493.7	10598	11505	14842	18921	19542	10384	56854	34640	17690	7180.5	10950	10358	16186	0.256648
L_200	PE(20:5_18:1)	763.515	11.8227	C43 H74 N1 O8 P1	M+H	A	72086	10626	31131	21177	59865	15908	9177.8	24774	14689	15551	87252	3127.2	11891	23009	28144	33304	39690	46953	54268	26288	158980	76200	41314	16711	26597	26297	42949	0.298257
L_201	PE(21:2)	533.312	5.7756	C26 H48 N1 O8 P1	M+H	B	140240	14526	59226	12626	105930	37528	6646.1	27070	24882	24570	223220	16573	225.13	146.9	3332.9	3677.8	4288.6	4176.7	3476.3	1786.1	6669.4	3461.2	3869.9	1085.8	3008.1	2544.4	5489.9	0.430284
L_202	PE(22:4_18:0)	795.578	13.4679	C45 H82 N1 O8 P1	M+H	A	1056300	154190	482200	83902	880680	267450	128220	361700	263260	267960	1061900	88518	71261	100850	142770	195970	279520	383530	337710	166430	824690	456690	269610	116360	154330	151280	228190	0.244756
L_203	PE(22:5_18:0)	793.562	14.0348	C45 H80 N1 O8 P1	M+H	B	125050	19023	63605	9099.2	89278	32306	14731	37924	33364	37591	130920	10434	861.52	1108.3	1818.8	4708.6	9605.2	13235	7306.9	1083.7	29862	11320	6196.6	1796.2	3637.4	2976.8	6595.1	0.437612
L_204	PE(22:6_16:0)	763.515	12.1393	C43 H74 N1 O8 P1	M+H	A	150840	26838	74333	13794	117330	33216	22684	73984	41339	48813	156800	15835	42143	53608	69779	82197	110960	153820	189980	74402	386970	269540	133530	47902	80011	78465	111150	0.20518
L_205	PE(22:6_16:1)2	761.5	11.3308	C43 H72 N1 O8 P1	M+H	B	29782	1501.8	16422	0.032224	31767	3829.7	2156.1	9913.5	6762.8	8275.8	32529	333.36	7818.3	14430	16627	30600	35772	49678	63310	21970	153260	107080	48476	11980	18628	19693	40808	0.474271
L_206	PE(22:6_16:1)	761.5	12.3619	C43 H72 N1 O8 P1	M+H	B	80789	26544	62268	14645	57910	28907	20409	48907	34953	40977	69429	11602	19861	23450	46394	49547	41644	70627	71093	37195	124090	93364	57566	25654	50151	44002	62417	0.179638
L_207	PE(22:6_18:0)	791.547	13.6446	C45 H78 N1 O8 P1	M+H	B	1109800	387710	829810	246580	932780	547520	341250	638650	564350	603770	1062400	229610	76867	97500	148130	168280	237990	315360	295360	142260	604820	340370	209980	102950	150480	140740	191980	0.168943
L_208	PE(22:6_18:1)	789.531	13.105	C45 H76 N1 O8 P1	M+H	B	472700	151460	292920	85715	378140	190170	121270	246370	208660	215670	472360	79003	75376	97296	148430	159870	190770	263680	280820	145590	496000	309500	182260	105040	155850	138310	199720	0.192142
L_209	PE(O-16:0_16:1)	675.52	13.4774	C37 H74 N1 O7 P1	M+H	A	133700	17054	58240	8662.6	127060	38136	13731	38179	37702	36009	136580	9931.2	1404.6	2676.9	6668.6	8689.7	9587.8	17447	13132	6075.1	34777	20488	12211	2933.2	7950.6	7059.6	8812.9	0.1104
L_210	PE(O-16:0_18:1)	703.552	13.5625	C39 H78 N1 O7 P1	M+H	B	830530	126210	370090	65969	689860	216100	93790	242950	190770	198740	929010	64706	28702	42235	68584	81878	102160	166350	142580	62997	384880	190920	99298	46052	68945	64535	106560	0.288647
L_211	PE(O-16:0_20:2)	729.567	13.1734	C41 H80 N1 O7 P1	M-H	B	204300	51978	118470	35758	193490	50909	22998	38298	40177	25190	229980	42528	17826	27935	38388	39384	89861	44975	66770	35177	125220	82357	47055	36471	41104	58224	53058	0.172878
L_212	PE(O-16:1_16:1)	673.505	12.7165	C37 H72 N1 O7 P1	M-H	B	73338	91325	303020	111290	237570	148100	113630	159700	193380	142840	300600	116330	43648	43624	57032	44729	71104	49503	49265	41991	101840	78263	79402	44260	64868	68485	80346	0.113664
L_213	PE(O-16:1_20:3)	725.536	13.2443	C41 H76 N1 O7 P1	M+H	B	624980	337840	1351000	264110	1564700	730370	504340	1268400	1022800	1091900	1828600	248380	89783	125430	218730	178670	240690	355820	233850	160510	721080	406640	287620	104330	234250	174840	312890	0.287741
L_214	PE(O-16:1_20:4)	723.52	13.2751	C41 H74 N1 O7 P1	M-H	B	79251	105650	375150	112800	263620	141430	110280	168550	182250	139180	272550	117120	206100	196020	298840	230750	395850	263110	251530	279480	507350	413310	386980	196960	321100	351660	359150	0.0586009
L_215	PE(O-16:1_20:5)	721.505	12.216	C41 H72 N1 O7 P1	M-H	B	4736	5674.9	23308	6137.1	15555	9584.4	7845.3	9089.8	11372	7647.3	24779	8641.1	15074	20656	24381	18224	29606	22888	33731	21078	40637	35868	30313	16521	22655	26783	26402	0.0902407
L_216	PE(O-18:0_18:1)	731.583	14.3272	C41 H82 N1 O7 P1	M-H	B	258090	56673	180210	46224	264500	66156	27860	48964	65652	41631	344410	54360	3429.1	6486.4	10187	9553.5	27372	17279	18165	10568	40730	22631	15701	11195	12955	12807	13272	0.0182582
L_217	PE(O-18:0_20:2)	757.598	14.4032	C43 H84 N1 O7 P1	M-H	B	187490	39407	138420	31351	203210	49958	13711	33192	43100	22172	255840	40373	2425.8	2446.9	3538.2	4824.1	9604	4486.5	6831.1	3289.3	17244	7691.7	4766	6527.2	3743	3318.8	4168.7	0.113517
L_218	PE(O-18:0_20:3)	755.583	14.0565	C43 H82 N1 O7 P1	M+H	B	1284900	159250	620390	95646	1142400	301090	175990	365100	394420	537380	1402300	95289	19119	31535	57069	67227	108000	169280	111090	50336	303790	157260	100970	34046	67233	52141	77122	0.192072
L_219	PE(O-18:1_16:0)	703.552	14.2459	C39 H78 N1 O7 P1	M-H	B	5353.8	4538.1	28391	5415.9	23205	11806	6238.1	9447.9	12934	7851.4	31728	8320.5	1736.3	3836.6	4408.5	3826.9	7565	4840.5	5792.8	5718	13983	7627.8	6527	3806.6	4524	5468.1	5298.2	0.0987395
L_220	PE(O-18:1_16:1)	701.536	13.457	C39 H76 N1 O7 P1	M-H	B	371480	383430	1413000	453900	1252400	617680	422040	740310	776920	575980	1549500	544380	330500	365900	473030	479110	699740	478300	470910	447940	869060	759530	738950	385670	567600	668550	570710	0.0953147
L_221	PE(O-18:1_20:1)	757.598	14.8132	C43 H84 N1 O7 P1	M-H	C	22609	15588	37118	10363	30918	37079	8129.2	12308	21005	18851	33606	8495.4	1584.3	2300.4	4219.6	3895	10970	8595.7	7801.8	5913	16393	9378.2	9378.1	5016.9	5322.7	6144.5	5954.8	0.0740941
L_222	PE(O-18:1_20:3)	753.567	14.0176	C43 H80 N1 O7 P1	M-H	B	171720	293280	1390800	362770	1051300	496420	307740	514050	665870	491810	1193300	374910	200380	232410	310760	259950	461380	353810	296990	301640	652770	411740	441030	231920	329640	359090	375710	0.0657553
L_223	PE(O-18:1_20:4)	751.552	13.4269	C43 H78 N1 O7 P1	M-H	B	446690	51841	111980	35463	964030	453440	315010	498010	49608	46977	193450	55948	46612	49518	820480	59033	93556	78976	127860	87395	184450	147970	122310	618440	78987	80730	78366	0.015443
L_224	PE(O-18:1_22:3)	781.598	14.548	C45 H84 N1 O7 P1	M-H	B	53887	43773	253840	60626	193550	79412	42448	76577	105910	81500	194750	59668	28498	33488	48774	43660	85912	61997	57861	50902	126630	73866	74417	42153	52129	57003	51473	0.0564347
L_225	PE(O-18:1_22:5)	777.567	13.4573	C45 H80 N1 O7 P1	M-H	B	86663	53113	274680	69420	144950	84838	68046	110100	138030	106960	264430	81936	63993	77308	95473	81861	158230	76202	149770	127900	203870	131600	181420	96076	108210	121090	82630	0.188276
L_226	PE(O-18:1_22:6)	775.552	13.862	C45 H78 N1 O7 P1	M+H	A	113110	104460	451220	84892	440120	256160	169880	354370	325470	361580	495500	109220	29351	51298	84523	88766	108450	180070	110900	75522	256940	160500	131380	46136	89907	75621	106600	0.170931
L_227	PE(O-18:2_16:1)	699.52	12.7123	C39 H74 N1 O7 P1	M-H	B	96316	161770	499420	178650	390540	239050	183280	220280	232290	215670	451130	182910	131250	144460	184000	119910	224730	134590	146970	150440	239890	222450	185260	122340	156470	181920	203440	0.130183
L_228	PE(O-18:2_18:1)	727.552	13.1848	C41 H78 N1 O7 P1	M-H	B	978330	548100	1737200	498070	1637200	674070	400320	744820	682980	507610	2050800	578870	762050	812840	1080400	950550	1654900	1091200	1141700	990480	2111000	1611900	1590800	861800	1155600	1380200	1292000	0.088687
L_229	PE(O-18:2_20:3)	751.552	13.7842	C43 H78 N1 O7 P1	M-H	B	304590	280000	1039200	306340	767410	373060	261420	433190	496470	363520	902660	309420	525370	580940	713330	580680	1098500	798960	828890	690560	1409100	1089300	1067700	531330	791570	883310	837440	0.0547741
L_230	PE(O-18:2_20:4)	749.536	13.1916	C43 H76 N1 O7 P1	M-H	B	156330	161760	536420	172470	381990	207210	183400	263860	277710	219270	385080	172660	624650	685950	753880	572870	1181000	890410	1026600	864200	1361600	1139500	1313700	659120	798720	885520	905430	0.0657323
L_231	PE(O-18:2_20:5)	747.52	12.1839	C43 H74 N1 O7 P1	M-H	B	5550.6	6950.9	34657	10620	25148	11658	9981.7	16664	17466	11945	32594	9681.9	61844	69536	79604	61637	117160	88002	104260	92935	135290	146130	117380	64646	67261	90258	81038	0.145544
L_232	PE(O-18:2_22:2)	781.598	13.9113	C45 H84 N1 O7 P1	M+H	B	412360	50801	213020	29184	352590	89733	40096	118230	100530	107460	400430	24201	7018.4	16797	29514	36055	61804	96207	71855	29520	199190	90046	54238	17798	30176	22076	45725	0.367998
L_233	PE(O-18:2_22:3)	779.583	13.7404	C45 H82 N1 O7 P1	M-H	B	38280	67508	194720	53767	153890	66615	73458	115930	86654	71727	113130	86227	99008	116890	163060	120620	234910	180260	196500	159130	369830	232470	230880	126660	122970	186520	178820	0.213075
L_234	PE(O-18:2_22:6)	773.536	12.4715	C45 H76 N1 O7 P1	M-H	B	31295	20257	118970	18974	122050	26863	26882	42785	46884	33073	176360	33240	124380	125960	137140	96778	273300	177710	205030	174830	314300	243680	228000	115990	149400	159890	173640	0.075517
L_235	PE(O-36:2)	729.567	14.1416	C41 H80 N1 O7 P1	M+H	B	1066700	138110	775150	118580	1203500	436180	248590	600620	519670	586210	1689500	123680	45651	74483	103450	120310	178760	306360	161980	106600	512320	257820	184520	74616	113540	84227	136540	0.235292
L_236	PE(O-38:7)	747.52	12.5075	C43 H74 N1 O7 P1	M-H	C	23203	21212	78115	20800	67308	25747	23178	38208	43188	30087	95181	29174	57588	66164	75883	57911	99719	81489	84727	75455	135960	109380	107550	55668	80085	86964	90191	0.0601983
L_237	PE(O-6:0_16:3)	531.332	6.0903	C27 H50 N1 O7 P1	M+H	B	1996800	192210	485030	83988	961080	141260	43488	132000	126260	127270	1174200	64518	13772	20284	41019	48829	185920	250720	302830	53125	592150	200370	64913	71076	43254	45965	59651	0.177122
L_238	PE(P-18:0_18:1)	729.567	14.2119	C41 H80 N1 O7 P1	M+H	B	642760	134700	714400	111920	1083900	412320	236870	561100	479880	546050	1586500	123840	45417	73139	101270	115070	177690	292350	159950	104750	484980	253420	183810	72185	109360	82580	132900	0.232521
L_239	PE(P-18:1_16:1)	699.52	12.6999	C39 H74 N1 O7 P1	M+H	B	402000	183310	689680	139220	791620	389330	271710	626890	472450	584520	1034100	155730	80167	99636	177510	194760	213960	283660	186110	147400	492380	287950	244560	84847	179910	183080	249470	0.192392
L_240	PE(P-18:1_18:1)	727.552	13.415	C41 H78 N1 O7 P1	M+H	B	1336800	373050	1223300	224230	1802100	705330	398670	1017300	714200	661340	2175900	233490	392480	555150	818350	993600	1158200	1700800	1067700	746610	2823200	1813700	1399700	497900	889620	760630	1159600	0.217372
L_241	PE(P-18:1_18:2)	725.536	12.8712	C41 H76 N1 O7 P1	M+H	B	218450	122920	394780	31122	502780	131910	54545	1333200	262030	263790	655530	39583	52158	84859	128130	166980	173180	240010	170750	99104	439700	268040	207040	64546	133980	127970	200360	0.260682
L_242	PE(P-18:1_20:1)	755.583	14.2138	C43 H82 N1 O7 P1	M+H	B	1341700	197080	841610	134980	1395200	437300	206300	561030	475580	560510	1727900	133850	6594.3	32338	55144	37664	63812	102120	60399	50223	191810	90185	96644	19770	36906	49975	46947	0.153352
L_243	PE(P-18:1_20:3)	751.552	13.2537	C43 H78 N1 O7 P1	M+H	B	970650	408110	1761500	316950	2070900	909090	572760	1425000	1129100	1286300	2465200	302840	395030	573300	823100	916680	1088500	1589300	1161300	801090	2826600	1736200	1343900	462180	865210	724770	1116000	0.219726
L_244	PE(P-18:1_20:4)	749.536	12.6802	C43 H76 N1 O7 P1	M+H	B	294730	131520	552170	103410	627490	265360	204370	511840	365530	440880	787430	102770	352100	491450	625670	737140	860200	1282000	926770	703130	2116200	1237300	1243400	428780	626210	596860	905330	0.239978
L_245	PE(P-18:1_22:2)	781.598	14.099	C45 H84 N1 O7 P1	M+H	B	423650	59020	277530	34734	420330	115240	56963	159140	127690	157110	474880	30271	20758	21909	38455	46955	76965	116830	89973	38929	244150	113550	73090	22482	40282	28656	54963	0.319199
L_246	PE(P-18:3_18:1)	723.52	13.4395	C41 H74 N1 O7 P1	M+H	B	98267	92261	296330	64869	315570	214720	146230	286250	250530	248370	335070	76606	55017	78077	98753	134730	144950	190220	124020	113180	267790	201040	172150	72219	119070	110000	164620	0.223044
L_247	PE(P-18:3_20:2)	749.536	13.4631	C43 H76 N1 O7 P1	M+H	B	284720	103770	270260	64740	334470	187930	128760	245070	190300	202850	397640	72077	110260	162890	223640	293190	302340	403860	280390	241460	527240	415320	359500	145290	260690	211010	333620	0.22974
L_248	PE(P-20:3_20:3)	775.552	14.0288	C45 H78 N1 O7 P1	M+H	B	110160	83525	371670	70941	357680	209240	138320	298850	271630	298860	419140	64362	28674	43480	74457	75832	92200	147810	91603	65311	216390	133990	110720	40586	76119	62065	90758	0.188006
L_249	PE(P-4:0_18:2)	531.332	5.973	C27 H50 N1 O7 P1	M+H	B	1783700	169540	466170	75982	893500	175350	39649	125350	117680	118850	1076800	59212	13660	20932	41626	46534	176670	254170	286270	51279	537340	183610	61366	66332	44241	43170	56413	0.153442
L_250	PE(P-50:15)	897.567	12.7542	C55 H80 N1 O7 P1	M-H	C	152490	122530	166790	106470	140090	92297	65514	99991	86284	78540	136990	99501	77498	83697	82661	47827	115860	70117	102950	87363	124190	137590	115940	86547	54049	108810	114220	0.360418
L_251	PG(15:0_18:1)+D7:(s)	741.554	11.8034	C39 H68 D7 O10 P1	M-H	A	619040	174070	479750	153740	456820	162630	86465	127500	159940	120370	628300	148200	219050	253800	291650	340560	609660	381870	559760	270520	807320	597970	327120	241590	314350	333200	385880	0.107625
L_252	PG(16:0_16:0)	722.51	12.2128	C38 H75 O10 P1	M-H	C	10035	3664.7	12052	2734.3	12968	4323.6	5437.3	5584.4	4403.5	3832.4	17132	4175.8	8715.5	9653.5	13699	11496	14197	11385	17902	14446	27440	20600	18896	9745.5	13834	13567	15708	0.0811914
L_253	PG(16:0_16:1)	720.494	11.4457	C38 H73 O10 P1	M-H	C	11935	1568.4	7892.9	2095.1	6843.4	2325.8	0.0019782	2353.5	1980.8	1222.5	22653	1507.5	2931.3	4336.6	4072.1	5995.5	9691.5	5446.7	11388	3569	16265	10390	5562.8	3247	5757.5	5461.2	8027.1	0.218811
L_254	PG(16:0_18:1)	748.525	12.1808	C40 H77 O10 P1	M-H	A	172540	56850	123240	38970	125510	46382	34705	40967	50298	35254	203450	41022	85316	85616	109310	85667	168010	130790	183880	112080	264440	194710	135880	83726	117700	124260	143150	0.102932
L_255	PG(16:0_18:1)2	748.525	11.7417	C40 H77 O10 P1	M-H	C	221580	63557	28245	45493	161920	49548	34960	43823	56157	37168	256220	46332	92963	92326	14359	16543	24731	16481	23539	118540	45169	29564	13467	94369	13535	13344	17372	0.15406
L_256	PG(16:1_16:1)	718.479	10.6011	C38 H71 O10 P1	M-H	C	5572.5	1072.3	5493.9	508.73	5621	1616.2	262.44	500.1	741.61	566.51	5927.7	271.5	1053.3	1191.9	970.41	2491.5	4182	3149.1	3381.1	1366	5710.8	3244.4	2017.1	609.58	1518.6	1958	2172	0.17692
L_257	PG(16:1_18:1)	746.51	10.9555	C40 H75 O10 P1	M-H	B	49481	7075.4	38605	7594.3	36062	17815	5829.3	11018	8382	9511.2	59653	14617	21434	21025	28624	45543	53740	42847	55902	22029	76446	61423	29350	22817	32709	38976	45530	0.164084
L_258	PG(16:1_20:4)	768.494	10.3204	C42 H73 O10 P1	M-H	B	329.67	NaN	368.07	NaN	205.93	NaN	NaN	NaN	NaN	NaN	355.9	NaN	3865.1	2619.8	3329.8	5220.8	10153	6443	10783	3928.3	16035	10169	5448.4	3238.6	3613.5	4758.2	5236	0.183818
L_259	PG(16:2_28:7)	872.557	12.3077	C50 H81 O10 P1	M-H	C	137240	92569	121500	94757	98976	94690	66331	84028	97096	68616	126560	91068	89380	82240	98623	53151	113240	89786	108430	96972	118810	111130	95886	89256	89929	89712	112380	0.133811
L_260	PG(18:1_18:1)	774.541	11.723	C42 H79 O10 P1	M-H	B	207170	38062	223720	34252	118390	38095	20374	33460	35301	31568	163820	29813	50251	49984	68279	79256	139970	84039	115880	52143	219780	135910	71711	49961	78684	76072	87205	0.0721851
L_261	PG(18:1_18:2)	772.525	11.3204	C42 H77 O10 P1	M+NH4	A	76777	7365.2	36127	1821.9	72774	19131	2792.8	15020	12923	14119	73567	935.75	2990.5	3691.5	6799.5	13584	8226.3	11870	11404	5632.4	37268	24200	10420	5984.6	9496.7	6751.6	16779	0.470698
L_262	PG(18:1_20:2)	800.557	11.8586	C44 H81 O10 P1	M-H	C	39177	4654.2	17813	5097.4	22036	3321.2	1649	3002.7	4005.5	3316.4	45053	3542.5	9957.3	8705.4	11743	13397	26329	16366	28112	9145.8	48326	25454	14717	7659.3	13978	11854	17596	0.200554
L_263	PG(18:1_20:4)	796.525	11.1489	C44 H77 O10 P1	M-H	B	15413	1779.3	13006	2044.9	14480	1714.4	306.43	512.91	922.61	336.23	8969.3	1310.6	25204	25735	31057	41607	72353	45800	67661	26945	91426	62490	42664	26788	41866	41059	44212	0.0386489
L_264	PG(18:1_22:5)	822.541	11.3551	C46 H79 O10 P1	M+NH4	A	35104	3448.1	15175	902.35	33139	5499.9	2474.1	8235.9	6287.9	9759.2	33220	392.12	3390.5	9248	12776	18758	26429	40500	45146	13934	105440	59391	31101	7648.6	14049	13160	26349	0.412905
L_265	PG(18:2_18:2)	770.51	10.7911	C42 H75 O10 P1	M-H	C	10459	534.32	6903.6	651.85	5708.1	519.32	339.47	327.87	526.94	229.35	9292.6	480.81	1765.6	2877.7	2345.4	5999.6	10672	5591.8	8506.9	2689.2	6953.4	12621	4521.9	1944.8	3814.4	5245.7	6741.9	0.277915
L_266	PG(20:5_16:0)	768.494	11.7763	C42 H73 O10 P1	M+NH4	A	322350	34853	83861	20675	193420	59280	23786	65941	54977	55664	394160	19882	18077	31015	39581	46883	70849	74727	73358	31811	120110	93438	61456	25418	41963	38176	59914	0.248748
L_267	PG(20:5_18:0)	796.525	12.8901	C44 H77 O10 P1	M+NH4	A	3961200	667070	1837600	336380	3511700	883960	375460	1141300	939370	1058600	4093700	297280	46015	70161	109640	127780	335990	279460	222470	108050	596490	298170	148130	45992	116260	90546	164780	0.304341
L_268	PI(15:0_18:1)+D7:(s)	829.57	11.6267	C42 H72 D7 O13 P1	M-H	A	78929	22054	64822	19669	59189	19874	11003	15938	21331	15947	91717	19607	27994	28200	34487	42487	71679	45998	64129	30097	99312	71858	34587	25130	40151	45918	46412	0.0788255
L_269	PI(16:0_18:2)	834.526	11.5094	C43 H79 O13 P1	M-H	A	74085	12355	46269	8843.9	49225	10655	1899.7	4222.9	9311	4014.2	107500	7645.1	23469	31675	34143	45641	67104	45256	67019	29239	106520	76864	32374	15464	47788	50735	57596	0.0967047
L_270	PI(16:0_20:3)	860.542	11.9235	C45 H81 O13 P1	M-H	A	629990	171240	405650	129240	444820	139810	74991	110770	147880	87487	706510	128740	287670	287160	339830	337630	569360	371820	569100	245840	856680	640620	347740	203150	397440	378380	445810	0.0853625
L_271	PI(16:1_18:0)	836.542	12.2215	C43 H81 O13 P1	M+H	A	891150	159450	468090	70894	704220	203270	116660	301170	242680	251000	826960	67314	43620	52010	120020	146140	233840	267740	208090	98253	558660	400590	149210	69701	137040	111270	198500	0.300902
L_272	PI(18:0_18:2)	862.557	12.3955	C45 H83 O13 P1	M-H	A	131710	20844	101370	15691	110360	17481	5408.6	12777	18902	12041	189660	19131	41394	45064	71000	40448	90118	61624	89310	31439	180190	99117	58473	28852	52901	62115	88431	0.271888
L_273	PI(18:0_20:2)	890.588	13.0586	C47 H87 O13 P1	M-H	B	72805	19476	56917	17093	85185	23388	10394	20735	22150	12644	111960	17389	13886	12451	21857	14641	34582	19376	25143	10108	53302	38503	23281	12570	38591	29558	29778	0.157859
L_274	PI(18:0_20:3)	888.573	12.6794	C47 H85 O13 P1	M-H	A	2739900	874310	2316600	706360	2749100	831680	434680	656290	814580	523440	3019200	717430	639320	603220	940270	558580	1304700	903560	1383300	575380	1888600	1474900	964120	546990	979990	1037400	1062800	0.0413191
L_275	PI(18:0_20:4)	886.557	12.0832	C47 H83 O13 P1	M-H	A	1700300	482160	1239600	361960	1160300	402600	255050	322070	426260	299340	1749500	378630	715280	656030	880990	337030	1273100	871650	1331200	613450	1845500	1549400	876030	536810	887710	837180	1084200	0.139368
L_276	PI(18:0_20:5)	884.542	11.6406	C47 H81 O13 P1	M-H	A	55216	11253	38633	8599.1	37702	10286	5628.8	9015.5	11438	6247.4	77004	9980.3	18447	17957	24060	37300	39760	24820	63406	34933	95762	82356	45380	28565	27563	26910	41461	0.257021
L_277	PI(18:0_22:3)	916.604	13.1527	C49 H89 O13 P1	M-H	B	10940	1144	6982.2	904.96	10753	1206.1	NaN	0.037688	0.010394	830.05	12190	1188.5	1660.9	1434.4	3831.1	1799.7	5389.2	3467.3	3670.1	1418.5	11947	7032.2	1495.6	NaN	4392	3499	4053.4	0.113231
L_278	PI(18:1_20:4)	884.542	11.3275	C47 H81 O13 P1	M-H	A	361250	77516	230730	52912	195950	54488	30505	47503	55163	40753	418480	50908	143300	141610	168240	217290	378940	222840	408290	157550	540690	398340	212510	113760	189180	189290	247210	0.160491
L_279	PI(18:3_16:0)	832.51	11.1222	C43 H77 O13 P1	M-H	A	21206	4634.2	14510	3373.4	16008	3543.6	1585.5	1473.6	3798.2	3485.2	26122	3019.7	21609	21396	24385	33069	42160	22938	44856	18678	66075	46985	23258	13412	26732	30830	33452	0.111639
L_280	PI(20:5_18:1)	882.526	10.769	C47 H79 O13 P1	M-H	C	5777.2	673.47	4364.1	755.17	5146.2	401.79	NaN	1023.1	NaN	NaN	14757	289.29	3667.9	4385.8	6532.1	7681.4	13236	7560	15413	4991.6	21195	17562	8180.5	2977.6	6418	7865.6	8697.8	0.150599
L_281	PI(22:3_18:1)	914.588	12.432	C49 H87 O13 P1	M-H	C	11967	1060.9	14379	1705.4	17607	496.47	NaN	1352.2	1138.3	NaN	16982	2123.8	2724	3287.7	3970.2	2007.5	7944.4	4263.2	5977.1	1035.5	12846	8770.3	3922.9	2132	4886.6	3738.3	4944.2	0.150388
L_282	PI(22:6_16:0)	882.526	11.9381	C47 H79 O13 P1	M+H	B	156710	41245	86219	19787	141170	51215	25145	64624	45464	47400	159090	16208	28840	33409	54694	67464	75413	75493	92144	34801	168040	136770	71208	26241	57479	50063	78347	0.236681
L_283	PI(22:6_18:0)	910.557	12.6891	C49 H83 O13 P1	M+H	B	501390	166400	370670	111640	418190	239000	127950	254450	234410	240080	501840	105030	80157	89847	144650	167330	184100	185220	187740	84825	281830	242700	159450	67346	148920	119710	173260	0.182026
L_284	PI(O-16:0_20:3)	846.562	12.3688	C45 H83 O12 P1	M-H	C	49236	8223.7	31093	7089.6	35153	6409	2266.4	8027	6639.8	4530.7	57555	6208.5	1085.6	1428.6	2207.3	1515.2	4442.8	3850	3066.5	2273.6	7325.4	7609.7	2643.9	1952.4	3264.1	3041.7	2036.8	0.235144
L_285	PI(O-18:1_20:3)	872.578	12.3032	C47 H85 O12 P1	M-H	C	38747	8871.8	31976	7486.4	38810	6305.4	1654.2	5690.9	8788.6	4733	40463	9157.5	8336.2	4641.2	8753.6	4712.2	14379	9194	16783	5215.1	20762	17390	10252	4982.3	7575.3	8769.6	10950	0.188078
L_286	PS(15:0_18:1)+D7:(s)	754.549	11.8622	C39 H67 D7 N1 O10 P1	M-H	B	64235	13351	52786	10695	52831	13028	3181.3	13298	15041	9496.2	70112	9892.5	13264	15585	25019	18786	46490	38504	48583	19055	78205	49884	30562	12893	25510	23163	25502	0.0547113
L_287	PS(16:0_16:1)	733.489	11.6465	C38 H72 N1 O10 P1	M-H	A	55354	12040	47146	5812.3	44766	9652.3	2573.6	5994.6	5836.8	6924.7	79781	5234.7	10053	10627	14984	17522	22844	20432	31247	7064.3	38426	28456	10161	7619.4	11742	17027	19005	0.23579
L_288	PS(16:1_18:1)	759.505	11.579	C40 H74 N1 O10 P1	M+H	A	253880	28387	102700	14052	185470	43799	16954	71549	44418	61264	246900	11830	8222.1	10280	12280	21941	42546	42872	34533	14595	86504	48700	20034	7417.9	14919	13704	21047	0.237723
L_289	PS(16:1_20:3)	783.505	12.2648	C42 H74 N1 O10 P1	M-H	C	112780	48259	99491	43358	84149	48142	31023	27038	48238	38065	128180	41951	63914	58655	56692	35416	84332	89106	83217	62396	102450	87371	61152	55371	69310	74102	81072	0.0790414
L_290	PS(18:0_16:1)	761.521	12.427	C40 H76 N1 O10 P1	M+H	A	1845900	255900	976260	140540	1746000	446750	185560	552120	421210	529050	2311700	146820	85261	94709	126340	174970	383280	416720	322690	97665	814870	498870	226120	81292	191690	136570	204890	0.203921
L_291	PS(18:0_18:0)	791.568	12.8992	C42 H82 N1 O10 P1	M-H	C	726460	280820	470080	190270	525110	237710	137140	223720	201840	156760	731290	218770	109800	116940	141420	116340	270810	155920	278740	177980	349830	289880	228760	167870	144970	187860	200890	0.16446
L_292	PS(18:0_18:1)	789.552	13.1312	C42 H80 N1 O10 P1	M+H	A	1466200	225550	667310	95333	1217300	285670	121440	374590	351590	387430	1669700	93469	285340	369450	461790	567850	1549500	1567100	1060300	383940	2323200	1416500	827690	329460	502980	397070	643620	0.240366
L_293	PS(18:0_18:3)	785.521	11.8759	C42 H76 N1 O10 P1	M+H	A	324340	33064	119160	20685	263840	64678	23547	76009	60354	58990	378390	20134	18323	31026	39832	49006	69406	76212	73464	32360	121040	90971	62956	25698	43328	39169	61550	0.247921
L_294	PS(18:0_20:3)	813.552	12.946	C44 H80 N1 O10 P1	M+H	A	4074400	528700	1898600	350510	3353100	815010	383120	1064300	949780	1063300	4026700	298610	45950	69949	110270	138990	298190	288580	231240	96951	642930	302160	140170	46483	107430	90512	148490	0.258189
L_295	PS(18:0_20:4)	811.536	12.3898	C44 H78 N1 O10 P1	M+H	A	2421700	462410	1505000	224130	2405200	734010	312880	965420	708730	775640	2558900	204230	38838	74683	129440	192490	333780	442500	308480	124660	852010	470980	216510	74204	122920	115910	254180	0.473939
L_296	PS(18:0_22:3)	841.583	13.5237	C46 H84 N1 O10 P1	M+H	A	421050	52192	215130	21419	374970	87123	31462	112880	97688	114500	414380	17600	14782	25280	34144	48207	161660	157540	93620	29422	235830	124620	57994	18532	43476	23249	43317	0.317127
L_297	PS(18:0_22:4)	839.568	12.9793	C46 H82 N1 O10 P1	M+H	A	303810	48862	179300	21055	365940	85206	26475	106020	78769	103510	369770	16707	9889.2	12312	17356	20501	79512	85938	46581	14068	212730	80864	35586	7467.2	25430	13118	31473	0.400775
L_298	PS(18:0_22:5)	837.552	12.5424	C46 H80 N1 O10 P1	M+H	A	1147300	169770	603620	67469	898010	271120	125500	462060	326560	397860	1603700	80134	29175	55962	79611	108860	240730	209710	332670	95813	868260	495050	233550	87759	68263	46968	94904	0.342889
L_299	PS(18:0_22:6)	835.536	12.283	C46 H78 N1 O10 P1	M+H	A	1643200	261080	889330	159530	1262600	394700	255140	560230	416800	473000	1759100	143890	68140	95516	178380	211270	380490	397560	392550	134070	1157200	640230	277290	110020	194320	145390	323360	0.415978
L_300	PS(18:1_18:1)	787.536	12.3898	C42 H78 N1 O10 P1	M+H	A	1511400	168960	661220	71903	1376300	323850	115500	442750	264670	366370	1829800	87617	99076	164440	236930	239330	693600	675590	497200	173600	962780	690280	350790	120990	256060	212310	371140	0.293175
L_301	PS(18:1_18:2)	785.521	11.4238	C42 H76 N1 O10 P1	M+H	B	165540	35211	132410	20389	212950	59987	24335	74115	57068	60379	212110	19712	17962	30077	39439	47580	68523	71696	69687	31247	111860	88576	60183	24689	42501	37963	62045	0.269383
L_302	PS(18:1_22:6)	833.521	11.3455	C46 H76 N1 O10 P1	M+H	A	252130	21993	101450	9172.5	187460	38831	16294	68951	44872	53936	253470	8098.3	4768.1	10463	12267	24066	34236	51692	48682	16353	118380	64574	33903	9221.5	17318	15452	32291	0.425629
L_303	PS(18:2_18:0)	787.536	12.6591	C42 H78 N1 O10 P1	M-H	A	757540	180140	565270	119550	485430	168480	71578	133360	172160	112380	705430	122240	263100	216280	234350	183760	422090	472280	462740	225530	648940	421620	260040	186030	260380	291450	310190	0.087555
L_304	PS(18:3_20:3)	807.505	11.3341	C44 H74 N1 O10 P1	M+H	B	84689	8392.2	44924	9347.2	78221	18426	5828.8	27869	21963	29917	75276	5193	2134.7	3799.3	7022.7	2898.4	10636	10879	9982.1	8625.7	21217	16493	8308.8	3076.6	5180.9	5748.7	3216.5	0.281789
L_305	PS(20:2_18:0)	815.568	13.2613	C44 H82 N1 O10 P1	M+H	A	314550	26852	137330	10261	292870	60856	10821	63883	69175	64580	390170	10803	3037.3	4352.6	7357	8871.4	56529	42544	26479	6093.2	82869	44487	16681	4580.5	10401	6972.9	12741	0.289004
L_306	PS(20:2_20:2)	839.568	14.1037	C46 H82 N1 O10 P1	M-H	C	17599	23569	83415	13938	89640	20495	7922.4	17009	18038	15173	22177	15426	7104.9	5872.3	8694.4	4461.3	8515.9	9415.9	7752.7	8249.1	25057	7367.5	9421.4	5669	4650.6	8150	9779.3	0.348171
L_307	PS(20:2_22:4)	863.568	13.515	C48 H82 N1 O10 P1	M-H	B	57031	15850	36259	8555.8	43879	12739	6622.6	9715.2	14610	9879.8	44572	8973.9	10277	11644	19173	8241.7	30064	24106	28780	15533	58736	34784	22349	15588	16763	26718	22112	0.227865
L_308	PS(20:3_20:3)	835.536	11.8893	C46 H78 N1 O10 P1	M+H	A	114850	111110	47684	50796	91834	175900	74946	277260	187170	223620	138170	71976	39386	49055	105950	105110	230740	226190	222930	75732	51424	35386	146390	55002	111870	83864	141910	0.257925
L_309	PS(20:3_20:4)	833.521	12.4053	C46 H76 N1 O10 P1	M+H	A	258950	66394	204190	36498	222320	93188	47028	109210	91524	119440	283650	32493	11598	11729	30476	22008	70965	58891	56311	19842	86208	62197	30845	15126	29378	20966	35057	0.249044
L_310	PS(20:4_18:0)	811.536	12.9462	C44 H78 N1 O10 P1	M+H	A	302840	58790	228000	49970	252600	119430	53058	129170	150170	128760	309890	40982	80551	155920	204550	218790	494750	537440	298500	165110	439790	1016200	293560	103240	237760	172540	280860	0.236711
L_311	PS(22:6_18:0)	835.536	12.9297	C46 H78 N1 O10 P1	M+H	A	1377100	400270	1033000	211740	1190500	555840	310270	737350	584080	688420	1446100	208460	72460	90104	174660	180840	348480	377750	365870	129990	626960	417170	236930	108020	187310	141570	269510	0.325023
L_312	PS(22:6_18:1)	833.521	12.0462	C46 H76 N1 O10 P1	M+H	B	96948	7057.2	44434	27047	81880	25704	5920.4	42413	22394	26135	92727	32098	12151	14035	24605	27735	65295	61558	53582	18014	105540	75898	36741	15381	23128	18960	34173	0.309252
L_313	PS(42:7)	861.552	12.4764	C48 H80 N1 O10 P1	M+H	C	35960	4081.5	2457	996.09	19127	4915.1	2529.8	12752	5041.6	3699.3	42680	2949.8	1029.5	1223.8	2068	4412.8	5262	5387.8	2166.8	2144.1	2014.9	3657.2	6771.2	1339.2	2558.9	2802.9	3626.7	0.186745
L_314	PS(42:8)	859.536	12.6593	C48 H78 N1 O10 P1	M+H	C	158760	29679	111500	11288	137820	47228	23404	55839	55060	61095	173790	9384.5	5543	7711.5	10723	17153	43626	36160	55928	13330	118030	58009	30273	11963	13081	5783.3	17621	0.491059
L_315	PS(42:9)	857.521	12.1892	C48 H76 N1 O10 P1	M+H	C	128170	42599	143350	17818	137660	49715	31937	83274	72762	76694	156030	19815	16474	19741	37475	40457	77254	75708	60951	23519	117640	89559	43982	15524	40162	29948	40411	0.162057
L_316	SM(d18:1_18:0)	730.599	12.945	C41 H83 N2 O6 P1	M+H	A	9667800	2180100	4529600	1018100	7416300	2558200	1596900	4348700	3165100	3348100	9366200	1052500	1318900	1792400	2218100	2875500	3616900	4646100	4687600	2685800	9559200	6561700	3836700	1764600	2279700	2316500	3519200	0.260705
L_317	SM(d32:1)	674.536	11.1124	C37 H75 N2 O6 P1	M+H	C	44191	11249	20020	5809.2	33733	11332	6367.3	17931	11980	15544	43665	3202.5	15713	19494	20743	32436	35619	43373	46160	22822	104380	66523	41839	18361	25069	21684	36919	0.286829
L_318	SM(d32:2)	672.521	10.1121	C37 H73 N2 O6 P1	M+H	C	6525	7883	6920.4	7629.3	7401.5	11354	6224.3	7654.3	9300.7	5508	5347.7	8180.5	8547.2	7626	9220.7	8854.9	8812.9	8007	8323.9	7865.5	8201.4	7877.5	7114.9	6886.5	8862.8	8732.8	8873.8	0.00888846
L_319	SM(d33:1)	688.552	11.6357	C38 H77 N2 O6 P1	M+H	C	44288	11913	14926	4097	31213	11669	6637.2	20928	13566	11517	45070	5244	34826	40989	49286	61523	79158	100610	103060	55180	240660	156360	95824	41502	50844	48447	73154	0.23704
L_320	SM(d34:0)	704.583	12.4259	C39 H81 N2 O6 P1	M+H	C	795630	154010	428180	87889	737530	239620	128410	385870	278660	306530	851710	76359	87367	138040	147000	205040	262170	358700	413680	221760	872800	589600	358900	125040	169190	149550	255010	0.293251
L_321	SM(d34:1)	702.568	12.0931	C39 H79 N2 O6 P1	M+H	C	2347500	474820	1055600	286760	1712200	514330	316300	924480	742200	720130	2109800	224290	1264500	1668800	2006000	2380000	3099800	3647200	4091000	2255000	8699100	6136400	3468200	1617000	2019500	1976800	3189800	0.287359
L_322	SM(d34:2)	700.552	11.2538	C39 H77 N2 O6 P1	M+H	C	16164	3076.3	8152.3	1433.9	15869	5658.7	2211.9	8563.9	5755.1	6835.8	24881	1949.3	23067	32837	40498	49782	71602	86710	76607	45236	195320	125580	75294	35209	57987	42406	68682	0.234455
L_323	SM(d36:0)	732.615	13.2722	C41 H85 N2 O6 P1	M+H	C	833190	140080	378860	81090	703810	195210	107850	308660	238250	272370	961290	73106	36474	51142	55874	68540	98264	137360	140580	79894	308450	179390	102310	42511	59164	60937	89170	0.241345
L_324	SM(d36:2)	728.583	12.2385	C41 H81 N2 O6 P1	M+H	C	652150	113440	251390	105890	496330	155820	88859	254060	166620	173370	826190	58764	107660	156300	199920	262670	332440	478190	478700	231930	1158800	781470	405060	172950	229630	221270	351190	0.271975
L_325	SM(d38:0)	760.646	14.089	C43 H89 N2 O6 P1	M+H	C	29802	2900.3	12992	432.69	26546	5429.9	1343.1	9550.3	6433.1	6479.1	32287	2853.3	0	1451	561.77	2293.6	2976.1	8112.1	5990.3	2869.6	12737	7490.2	4251.3	1152.5	1815.5	1886.4	3246.1	0.34813
L_326	SM(d38:1)	758.63	13.7507	C43 H87 N2 O6 P1	M+H	C	338530	67558	165030	29377	279760	73719	43942	117470	100220	106790	409440	30763	95732	134420	154960	185750	276920	414840	368480	188060	831950	475840	273300	119050	168120	166410	234200	0.203898
L_327	SM(d38:2)	756.615	13.0121	C43 H85 N2 O6 P1	M+H	B	48700	2896.1	22550	1924.6	32723	8778.8	4453	18860	17304	12086	54791	685.34	9797.1	17950	20761	24997	49790	54237	55836	28807	161860	87559	46960	17694	26117	20082	37378	0.315108
L_328	SM(d38:2)2	756.615	12.4767	C43 H85 N2 O6 P1	M+H	C	88136	13550	47596	8891.1	72911	24092	7370.2	41280	23490	26377	83189	3973.1	8629.6	13025	14401	24308	26755	40654	37093	18057	75879	61687	40046	12732	18351	14988	29501	0.362669
L_329	SM(d40:1)	786.662	14.5379	C45 H91 N2 O6 P1	M+H	C	104610	21262	61062	9484.3	81616	23861	14292	38865	39332	37485	110200	9391.3	43430	58703	64237	90741	126640	195810	168790	82234	378240	196300	127040	55100	72761	68320	100860	0.218796
L_330	SM(d40:2)	784.646	13.5726	C45 H89 N2 O6 P1	M+H	C	26928	4976.6	11338	2786.7	23706	3942.9	2613.6	10053	5666.2	7172.1	26698	1154.3	26610	37568	42069	55806	71796	87645	89822	53941	238240	137630	75407	30316	44390	44366	64950	0.231818
L_331	SM(d42:1)	814.693	15.3107	C47 H95 N2 O6 P1	M+H	C	65559	10454	40640	4977	57185	16011	6252.6	23194	23500	18389	75053	3570.8	23513	27522	38615	46408	88080	139480	114720	45350	244810	113920	69052	27620	39964	35988	58463	0.267695
L_332	SM(d42:1)2	814.693	14.6432	C47 H95 N2 O6 P1	M+H	C	45794	8248.9	20643	1957.2	37224	10446	4815	14322	10752	12780	49128	3023.5	3395.2	5809.6	5912.3	8028.6	13554	18497	18967	8756.4	40492	20421	12273	4508.6	5352.7	4993.6	8291.1	0.291202
L_333	SM(d42:2)	812.677	14.3014	C47 H93 N2 O6 P1	M+H	C	516120	85054	229100	43719	380390	102550	67802	179250	143080	145940	543510	43480	242070	329990	417290	529180	745690	1124200	1075400	471730	2420800	1330500	741690	310020	441180	402660	647790	0.265121
L_334	SM(d44:2)	840.708	15.049	C49 H97 N2 O6 P1	M+H	C	3551.2	NaN	988.74	NaN	385.44	469.48	0	NaN	356.92	NaN	1083.4	NaN	468.91	292.65	952.34	2047.6	2138.4	4291.3	3748.5	NaN	13417	6265.5	1647.4	642.54	869.49	332.72	862.15	0.447316
L_335	SPH(d18:1)	299.282	6.2563	C18 H37 N1 O2	M+H	C	395930	131920	326230	141710	430340	353730	90366	207690	281600	323680	309340	96751	10055	15554	16450	16198	15231	22395	33421	23922	43075	29016	16259	13907	14656	15052	17231	0.0886196
L_336	SPH(d20:1)	327.314	8.1649	C20 H41 N1 O2	M+H	C	638870	178070	541800	224190	766030	485460	144730	365890	436090	484340	538610	160250	9286.8	15440	12258	14512	14768	16960	27451	20421	35480	26527	12836	13149	13447	12539	16987	0.164071
L_337	TG(12:0_12:0_12:0)	638.548	15.0116	C39 H74 O6	M+NH4	A	10067	9457.8	6736.6	4891.3	7143	3408.5	4726.8	6005.2	12606	9034	27789	4632.7	3452.5	4025.4	3972.6	3295.3	5491.2	3999.3	3734.8	4338.4	8961.4	17642	3909	6073.8	4649.6	4668.1	4701.5	0.00562886
L_338	TG(12:0_14:0_14:0)	694.611	16.5504	C43 H82 O6	M+NH4	A	3907.7	5747.9	2776.5	2011.7	3720.4	4465	3663	5572.1	6389.3	7973.3	16685	3406.1	2055.7	4115.6	4271.4	2252.7	1732.9	3211.3	2801.1	1742.7	5266.9	9789.6	3557	1472.2	2813.7	2262.2	2722.3	0.11371
L_339	TG(14:0_12:0_12:0)	666.58	15.7639	C41 H78 O6	M+NH4	A	5718.5	8069.1	3543.8	4224.7	5961.3	4668.5	3327.6	6512.1	9602	10645	19060	4354.2	3950.5	3583.4	3450.2	2951.2	3381.5	4077.9	4063.2	2042.6	3810.3	11955	3183.7	3718.2	2136.8	3246	4075.9	0.308572
L_340	TG(14:0_14:0_16:0)	750.674	17.9652	C47 H90 O6	M+NH4	A	13391	4185.7	7920.8	1853.2	12200	5632.5	873.74	5494.1	8715.3	5776.5	22812	1402.4	1837.2	984.54	2295.1	2465.2	7101.4	12600	8271.4	1532.9	30524	11608	4789.9	3323.1	2572.3	3827	3050.5	0.20103
L_341	TG(14:0_15:0_16:0)	764.689	18.3018	C48 H92 O6	M+NH4	A	6490.6	1652.9	1364.8	499.23	5821.1	1625.8	1022.3	1926.4	2190.4	3100.5	8767.8	0.0026686	1529	1218.7	1348.5	625.69	4078.5	8090.5	5708.5	901.94	25867	6309.1	2840.4	2066.4	1119.6	1439.8	1054.4	0.171245
L_342	TG(14:0_16:0_16:0)	778.705	18.6096	C49 H94 O6	M+NH4	A	51590	8043.4	26697	5198	45824	19676	6295	13947	21949	20980	74980	4140.5	7426	6615.1	7576.9	12731	31821	51387	36803	8953.3	126810	30803	14749	9521.6	10299	8260.6	13396	0.242758
L_343	TG(14:0_16:0_16:1)	776.689	17.9144	C49 H92 O6	M+NH4	A	91247	11315	48538	4930.3	67470	24093	8488.1	22360	31092	34398	123540	3979	8175.4	7989.1	12987	17804	40939	65613	54802	14602	210130	41865	21719	15063	15510	11408	20000	0.274785
L_344	TG(14:0_16:0_18:0)	806.736	19.2201	C51 H98 O6	M+NH4	A	116820	17060	53352	15905	113070	48714	14807	38205	50595	48647	166480	12039	16235	14598	21773	23710	58572	102580	70583	19219	263620	70424	29650	20996	21198	13861	28860	0.352012
L_345	TG(14:0_16:0_18:1)	804.721	18.5363	C51 H96 O6	M+NH4	A	335140	29366	158880	23721	291080	97631	31706	87971	101440	110940	445570	19663	24672	28584	45982	52443	146640	258360	187250	43736	663870	147070	60956	41234	53263	31764	65793	0.342336
L_346	TG(14:0_16:1_18:1)	802.705	17.8971	C51 H94 O6	M+NH4	A	258190	24748	124360	17495	233960	79591	25100	71291	87838	90721	350950	16019	16135	23189	37091	43248	105400	176710	134570	36402	509500	110530	49415	30446	41971	26361	47206	0.281577
L_347	TG(15:0_15:0_18:1)+D7:(s)	811.765	18.4785	C51 H89 D7 O6	M+NH4	A	2858700	284120	1511300	194730	3235200	887070	166410	717470	867320	977750	3685500	150930	290500	302350	457750	630180	1083600	1540100	1258800	317580	3728200	1576700	515230	204700	545460	380680	792760	0.361997
L_348	TG(16:0_16:0_18:0)	834.768	19.7865	C53 H102 O6	M+NH4	A	85981	12464	40937	16994	99288	38906	14011	30938	34320	42587	139740	15292	11033	10023	13358	14787	28626	44393	36118	14036	103100	33532	12966	14242	14126	11302	14728	0.136654
L_349	TG(16:0_16:0_18:1)	832.752	19.105	C53 H100 O6	M+NH4	A	419590	43389	259280	41498	491410	176760	46114	129350	159130	179860	789950	30458	32932	37861	60718	63665	213490	361750	237910	55651	962550	204520	87652	55760	64500	43407	79872	0.292479
L_350	TG(16:0_16:0_20:3)	856.752	18.9395	C55 H100 O6	M+NH4	A	59276	29755	31525	34137	105580	19651	32640	16381	20979	21898	152160	25542	20021	20924	36004	38627	12471	20842	173610	37386	60938	11359	41648	28900	43262	21155	42462	0.351957
L_351	TG(16:0_16:1_18:1)	830.736	18.4654	C53 H98 O6	M+NH4	A	743860	66316	330310	51688	721410	246750	35930	170410	247860	280080	1139300	44289	49044	53484	80216	98112	250910	470890	370710	89955	1306600	287640	113190	70289	87508	59678	118840	0.333782
L_352	TG(16:0_18:0_18:0)	862.799	20.293	C55 H106 O6	M+NH4	A	48634	24387	29481	24822	57707	35415	19364	38915	30942	40010	98911	20558	19261	21331	25145	23843	30750	26757	28034	22549	39882	37898	21969	24662	23141	21171	24163	0.0666298
L_353	TG(16:0_18:0_18:1)	860.783	19.6701	C55 H104 O6	M+NH4	A	227470	17437	107360	15314	248400	76017	18140	62077	70922	91063	388270	12710	7863.6	8182.6	14602	14256	54284	94776	66036	13436	267050	57644	24343	14534	14126	10139	23001	0.417889
L_354	TG(16:0_18:1_18:1)	858.768	19.026	C55 H102 O6	M+NH4	A	761110	69761	393050	61342	713850	292160	71336	221800	273550	302700	1330200	52846	49616	55844	79625	102670	274620	488480	360720	87055	1252900	287180	110190	71017	83682	62315	112490	0.292231
L_355	TG(16:1_16:0_18:0)	832.752	18.5343	C53 H100 O6	M+NH4	A	141460	10742	64898	13033	121180	41173	13191	45471	44808	54246	183370	6755.9	9448	11981	17319	25658	64435	111290	76888	21051	264480	68649	36159	18655	23355	13369	27387	0.337695
L_356	TG(16:1_16:1_18:1)	828.721	17.9189	C53 H96 O6	M+NH4	A	248700	17546	108340	20057	207010	77477	18858	77616	95836	89278	327220	8520.9	9167.2	14519	26409	35565	81003	141460	112940	30074	302920	94560	49901	23464	28652	19158	38838	0.340759
L_357	TG(16:1_18:1_18:1)	856.752	18.4906	C55 H100 O6	M+NH4	A	590140	45332	296520	42824	530150	193670	45834	150850	208660	217870	914400	32993	31937	35841	56491	56612	184770	356560	264770	48529	822430	195470	70867	47023	64837	41179	80565	0.318772
L_358	TG(16:1_18:1_18:2)	854.736	18.6254	C55 H98 O6	M+NH4	A	169910	13833	124050	13601	155770	61081	12089	51715	73440	83239	247320	6082.2	8615.3	9132.7	10171	10265	59970	71393	86799	18040	241150	57321	26706	9795.8	17352	8916.7	21475	0.402233
L_359	TG(16:1_18:1_20:2)	882.768	18.6898	C57 H102 O6	M+NH4	A	341630	24688	211990	31639	355280	119430	29857	83730	133750	157520	452350	17050	17795	21580	31987	36767	75917	163590	127180	24602	396850	89978	39589	27394	27027	17625	42709	0.435172
L_360	TG(16:1_18:1_20:3)	880.752	18.4225	C57 H100 O6	M+H	B	284940	31101	146790	23913	277880	104480	29534	84793	96367	108090	428040	21325	20544	21153	31689	37081	111210	182440	143870	35000	407890	106100	45015	31643	36090	22301	49944	0.382744
L_361	TG(18:0_18:1_18:1)	886.799	19.5756	C57 H106 O6	M+NH4	A	219230	12094	123900	13735	248040	76060	12501	56589	74968	88013	407870	11115	7429.6	8060.7	12420	19619	57872	109660	78931	15809	283940	61263	21375	11701	17309	11499	23931	0.353842
L_362	TG(18:1_18:0_20:1)	914.83	20.0287	C59 H110 O6	M+NH4	A	18969	5.4634	9332.2	13.495	23679	4620.3	450.6	2673.4	5921.6	6506.8	39379	10.187	6.6048	3.7062	7.8871	1023.2	7409.8	6096.2	10207	555.3	26092	4090.9	1061.6	10.042	601.29	380.14	768.97	0.334255
L_363	TG(18:1_18:1_18:1)	884.783	18.9397	C57 H104 O6	M+NH4	A	361660	42416	228930	39270	369840	127230	40285	101660	170090	137130	558200	29149	31454	34376	44140	49538	122880	217070	160260	50359	625630	119980	56130	41484	52181	38085	70228	0.301169
L_364	TG(18:1_18:1_18:2)	882.768	18.4908	C57 H102 O6	M+NH4	A	104460	16018	61854	12585	102610	39111	15634	29854	39339	50541	157680	11504	13061	12877	15961	20233	46157	71004	51781	18093	140630	34720	16989	16460	22043	12742	21687	0.279971
L_365	TG(18:1_18:1_20:4)	906.768	18.2696	C59 H102 O6	M+NH4	A	62894	0.002823	43950	2572.1	53290	17347	877.19	16621	37947	51526	114610	468.92	830.02	694.53	816.39	2823.7	15502	36420	42603	3748.1	123640	18985	3505.4	343.96	1883.3	NaN	1585.5	0.121412
L_366	TG(18:2_18:0_18:0)	886.799	19.0357	C57 H106 O6	M+NH4	A	316900	28117	161610	25331	312170	109400	33799	103230	110180	122250	463390	24865	19623	17919	31873	43414	114820	198770	143980	41572	460860	133560	53469	28330	37827	27582	56565	0.361489
L_367	TG(20:3_18:0_18:0)	912.815	18.6278	C59 H108 O6	M+NH4	B	152080	10512	76802	9278	143670	50539	9139.2	37967	46913	47794	224750	5899.5	8827.4	8261.8	11235	13059	41750	95686	63266	12299	197180	44475	18917	10348	13246	6709.7	15997	0.398063
L_368	TG(8:0_10:0_10:0)	526.423	12.0248	C31 H58 O6	M+NH4	A	7115	6786.9	7085.7	7936.3	9706.9	7997.9	4542	5253.3	9106.7	11270	11632	9439	4408.7	7947.2	6467.8	5422.2	6530.3	8176.2	8825.5	5944.2	9276.9	13563	6263	11980	6596	4528.2	6393.1	0.195201
L_369	TG(8:0_8:0_10:0)	498.392	11.1639	C29 H54 O6	M+NH4	A	22118	13209	15323	15455	23988	19682	12510	15309	17840	21999	24604	19530	10891	18182	15962	13718	12575	16532	16367	11498	19352	22918	16893	22346	15057	10693	15905	0.201417
L_370	TG(8:0_8:0_8:0)	470.361	10.1962	C27 H50 O6	M+NH4	A	12469	9266	10361	9556.4	15066	15830	6931.3	10126	11219	15978	15601	11708	7671.7	12248	9006.3	8311.9	7588.3	9440.6	12201	6994.6	15055	15878	12879	15593	8366.1	8270.2	10783	0.155791
