# Supplementary material for: Membrane Molecular Species Remodeling as a Signature of ω-3 Fatty Acid Action in Cultured Neural Cells
Source: ASN Neuro. 2026 Mar 22;18(1):2644959. doi: 10.1080/17590914.2026.2644959 (PMC13007425; doi:10.1080/17590914.2026.2644959)
Supplement: Suplemental Table S1_Nicholas DHA exp.xlsx [file TASN_A_2644959_SM8028.xlsx]

## Sheet: DHA supplementation
	Table with AREAS of all lipids identified after 24h treatment with 25 µM DHA and BSA as control
	Yellow highlight are the internal standards from SplashLipidomix from Avanti
	Lipid molecules with a number after (ex. LPC(16:0)2) indicate that is a second isomer, with different retention time from the first
							Well-01	Well-02	Well-03	Well-04	Well-05	Well-06	Well-07	Well-08	Well-09	Well-10	Well-11	Well-12	Well-13	Well-14	Well-15	Well-16	Pool-QC-01	Pool-QC-02	Pool-QC-03	Pool-QC-04	Pool-QC-05	Pool-QC-06
	LipidMolec	CalcMass	BaseRt	MolFormula	MainIon	TotalGrade	Neuro_BSA	Neuro_BSA	Neuro_BSA	Neuro_BSA	Neuro_DHA	Neuro_DHA	Neuro_DHA	Neuro_DHA	coculture_DHA	coculture_BSA	coculture_BSA	coculture_BSA	coculture_BSA	coculture_DHA	coculture_DHA	coculture_DHA	QC	QC	QC	QC	QC	QC	Average QC	STDEV	CV in QC
L-001	AcCa(18:1)	425.351	5.2891	C25 H47 N1 O4	M+H	A	6120	6970	12300	10100	5700	7710	5810	7480	157000	90500	100000	64300	49400	93700	41300	67000	57300	55500	46600	52500	49300	54000	52533.3	3983.3	0.0758242
L-002	Cer(d18:0_16:0)	539.528	13.2612	C34 H69 N1 O3	M+H	B	24400	27300	38500	38100	13900	21800	20800	24300	181000	150000	195000	241000	152000	110000	80500	157000	113000	87000	79600	97800	83900	98000	93216.7	12215.8	0.131047
L-003	Cer(d18:0_18:0)	567.559	14.0701	C36 H73 N1 O3	M+H	B	46300	37900	78400	56300	27800	48100	34100	55900	102000	86300	81500	139000	73700	64200	39900	70200	80000	78300	62100	64800	80100	68500	72300	8134.62	0.112512
L-004	Cer(d18:0_24:1)	649.637	15.3957	C42 H83 N1 O3	M+H	B	2620	2960	5370	10900	0.016	4100	3510	3070	36300	31200	35300	64200	26300	25100	19000	31700	18700	20800	15600	19700	19500	20900	19200	1949.36	0.101529
L-005	Cer(d18:1_14:0)	509.481	12.1227	C32 H63 N1 O3	M+H	C	4440	9840	15100	14700	4740	4480	3280	4050	74100	67100	80200	87400	61900	42100	43700	54800	39800	44200	37600	43900	39800	45700	41833.3	3194.16	0.0763545
L-006	Cer(d18:1_16:0)	537.512	12.9594	C34 H67 N1 O3	M+H	A	357000	382000	560000	585000	289000	358000	322000	419000	4260000	4090000	3960000	5930000	3940000	3060000	2430000	3480000	2250000	2340000	1980000	2230000	2100000	2340000	2.20667e+06	141939	0.0643228
L-007	Cer(d18:1_18:0)	565.543	13.7682	C36 H71 N1 O3	M+H	A	2550000	2920000	4250000	4750000	2030000	3070000	2690000	3170000	6490000	5740000	5610000	9390000	5030000	3930000	2710000	4650000	4980000	4840000	3880000	4430000	3800000	4440000	4395000	482234	0.109723
L-008	Cer(d18:1_22:0)	621.606	15.3348	C40 H79 N1 O3	M+H	A	28100	29800	42500	46300	24700	32700	31500	34900	296000	278000	284000	475000	251000	203000	156000	266000	167000	162000	147000	163000	149000	159000	157833	8060.19	0.0510677
L-009	Cer(d18:1_22:1)	619.59	14.4035	C40 H77 N1 O3	M+H	A	6650	4360	13900	11200	2230	6760	5440	4520	272000	230000	222000	455000	263000	167000	135000	213000	132000	128000	109000	129000	105000	129000	122000	11764.4	0.0964291
L-010	Cer(d18:1_24:1)	647.622	15.0928	C42 H81 N1 O3	M+H	A	127000	153000	225000	224000	94600	146000	119000	153000	2660000	2300000	2440000	4220000	2310000	1670000	1360000	2240000	1340000	1320000	1090000	1120000	1160000	1300000	1.22167e+06	110710	0.090622
L-011	Cer(d18:2_16:0)	535.496	12.2157	C34 H65 N1 O3	M+H	C	10700	8370	10700	6060	3950	4180	12900	3110	109000	119000	134000	279000	128000	92100	68500	115000	116000	71900	51000	64400	76300	77500	76183.3	21810.6	0.286291
L-012	Cer(d18:2_18:0)	563.528	13.0406	C36 H69 N1 O3	M+H	B	279000	418000	634000	722000	252000	396000	371000	523000	1140000	872000	789000	1690000	819000	759000	485000	811000	708000	650000	556000	596000	698000	626000	639000	58770.7	0.091973
L-013	Cer(d18:2_20:0)	591.559	13.8197	C38 H73 N1 O3	M+H	B	11600	14500	30100	31300	9950	20000	11200	19900	80300	77800	93900	191000	86900	58600	44400	86000	87100	54100	47900	48300	41500	59800	56450	16243.1	0.287744
L-014	Cer(d20:1_24:1)	675.653	15.8031	C44 H85 N1 O3	M+H	C	NaN	NaN	831	NaN	1740	NaN	4400	899	26100	20200	22700	37000	20400	16200	12700	23200	14700	9100	9160	10900	9180	13600	11106.7	2477.89	0.223099
L-015	Co(Q10)	862.684	16.5597	C59 H90 O4	M+H	A	19900	18600	36600	34700	17900	30900	25200	28600	146000	104000	131000	182000	121000	94700	60500	110000	77300	79700	76400	81800	78800	86300	80050	3597.08	0.0449354
L-016	DG(15:0_18:1)+D7:(s)	587.551	13.7545	C36 H61 D7 O5	M+NH4	A	486000	509000	901000	1100000	439000	668000	570000	697000	739000	600000	769000	1260000	812000	619000	424000	857000	954000	798000	675000	844000	697000	859000	804500	105119	0.130663
L-017	DG(16:0_16:0)	568.507	14.2322	C35 H68 O5	M+NH4	A	15600	20100	30300	32100	15000	18600	19700	19700	148000	136000	126000	256000	158000	96400	94100	146000	93600	108000	82700	89100	89300	98100	93466.7	8775.57	0.0938899
L-018	DG(16:0_16:1)	566.491	13.4491	C35 H66 O5	M+NH4	A	9260	25400	49000	26500	15500	15100	14600	12800	277000	206000	210000	285000	208000	137000	129000	154000	125000	119000	111000	125000	131000	154000	127500	14639	0.114816
L-019	DG(16:0_18:1)	594.522	14.1575	C37 H70 O5	M+NH4	A	104000	98000	153000	175000	67000	115000	93700	122000	1100000	952000	1020000	1830000	1140000	709000	666000	1190000	748000	676000	622000	691000	587000	671000	665833	55947.9	0.0840269
L-020	DG(16:0_18:2)	592.507	13.4971	C37 H68 O5	M+NH4	A	509000	579000	979000	1040000	479000	694000	630000	774000	974000	886000	1050000	1400000	1180000	827000	658000	1160000	1060000	1010000	913000	986000	936000	1050000	992500	59537.4	0.0599873
L-021	DG(16:0_20:3)	618.522	13.9136	C39 H70 O5	M+NH4	A	14700	33800	51300	30700	7330	16100	13300	18800	295000	224000	285000	489000	312000	213000	174000	295000	232000	221000	184000	221000	202000	232000	215333	18864.4	0.0876057
L-022	DG(16:0_20:4)	616.507	14.0206	C39 H68 O5	M+H	A	91600	110000	178000	191000	69700	114000	97300	131000	1170000	1050000	1040000	1830000	1220000	775000	643000	1210000	765000	714000	677000	769000	665000	768000	726333	47747.9	0.0657383
L-023	DG(16:0_22:6)	640.507	13.9404	C41 H68 O5	M+H	B	16600	18000	35600	49800	9980	14100	15900	32100	279000	187000	225000	402000	259000	181000	140000	293000	232000	183000	148000	214000	171000	211000	193167	31288.4	0.161976
L-024	DG(18:0_18:1)	622.554	14.9385	C39 H74 O5	M+NH4	A	22100	28500	36700	43600	20000	33600	24700	35700	164000	144000	141000	256000	139000	127000	88400	166000	116000	110000	91800	99200	95100	114000	104350	10299.1	0.0986974
L-025	DG(18:0_20:2)	648.569	15.0678	C41 H76 O5	M+NH4	A	1190	3540	10500	7770	1590	645	2420	5600	45000	42000	55600	70900	40600	23200	18900	30900	31300	31800	29700	30200	21300	28000	28716.7	3869.58	0.13475
L-026	DG(18:0_20:3)	646.554	14.7074	C41 H74 O5	M+NH4	A	78500	105000	190000	242000	70500	128000	137000	171000	1260000	866000	996000	1740000	1190000	901000	808000	1280000	962000	916000	808000	847000	831000	945000	884833	64465.2	0.0728558
L-027	DG(18:0_20:4)	644.538	14.1233	C41 H72 O5	M+NH4	A	315000	408000	672000	900000	234000	418000	512000	633000	1550000	1030000	1220000	2210000	1530000	1130000	1020000	1640000	1460000	1360000	1190000	1330000	1240000	1360000	1.32333e+06	96055.5	0.072586
L-028	DG(18:0_22:3)	674.585	15.2648	C43 H78 O5	M+NH4	A	0.00612	1300	3140	3160	NaN	2230	1670	1600	31400	21600	25400	33300	20400	19600	14500	22500	17500	17500	17500	17800	17300	15000	17100	1041.15	0.0608862
L-029	DG(18:0_22:4)	672.569	14.6183	C43 H76 O5	M+NH4	A	22700	64300	44000	52600	22100	31100	32400	36300	67700	21600	24500	31700	24800	22600	12900	50100	67800	58300	45500	54400	52700	57300	56000	7347.38	0.131203
L-030	DG(18:0_22:5)	670.554	14.3823	C43 H74 O5	M+NH4	A	29700	18700	33700	80700	32600	57700	51700	31100	55500	35800	51400	33500	37700	25300	23000	49400	30100	29300	23600	32200	52900	32500	33433.3	10062.1	0.300961
L-031	DG(18:0_22:6)	668.538	14.7376	C43 H72 O5	M+H	A	35400	55800	96100	125000	30700	57800	69400	93500	750000	548000	723000	987000	834000	582000	502000	845000	593000	667000	577000	673000	635000	603000	624667	39948.3	0.0639514
L-032	DG(18:1_18:1)	620.538	14.1877	C39 H72 O5	M+NH4	A	36700	50700	56000	58400	27700	44000	35400	44600	428000	464000	532000	698000	543000	364000	268000	479000	338000	321000	281000	288000	328000	337000	315500	24905.8	0.0789408
L-033	DG(18:1_20:4)	642.522	13.9033	C41 H70 O5	M+NH4	A	43800	57000	110000	126000	57500	55600	63500	76000	327000	188000	284000	377000	255000	192000	148000	242000	225000	209000	230000	213000	197000	265000	223167	23617.1	0.105827
L-034	DG(18:1_22:3)	672.569	14.3582	C43 H76 O5	M+NH4	A	19600	34200	66000	92000	17900	40100	45900	51600	172000	112000	134000	267000	164000	113000	93100	171000	127000	102000	81200	98500	83200	100000	98650	16492.4	0.167181
L-035	DG(18:1_22:6)	666.522	13.1427	C43 H70 O5	M+NH4	A	1970	2250	2790	6090	14200	20800	14700	19100	124000	26400	35100	45900	30800	95200	58600	113000	40500	43300	33100	41100	33700	41000	38783.3	4284.12	0.110463
L-036	FA(20:3)	306.256	8.1821	C20 H34 O2	M-H	C	3230	7630	8980	4330	2130	3900	3410	2250	121000	63300	37000	75600	45800	78200	107000	66700	22700	23200	20100	6560	7670	11700	15321.7	7586.46	0.495146
L-037	FA(20:4)	304.24	7.0573	C20 H32 O2	M-H	C	15000	21900	25700	14900	5300	12500	11300	7450	116000	56800	29800	71000	35900	73400	108000	69300	22300	20300	23000	5900	8300	11400	15200	7560.42	0.497396
L-038	FA(22:3)	334.287	9.2843	C22 H38 O2	M-H	C	NaN	NaN	NaN	NaN	NaN	NaN	NaN	NaN	7440	3840	1350	3730	1190	6490	6970	4080	1080	1000	446	NaN	NaN	NaN	842	345.271	0.41006
L-039	Hex1Cer(d18:1_16:0)	699.565	12.3354	C40 H77 N1 O8	M+H	A	66800	61200	114000	115000	49200	78500	51000	71700	410000	343000	365000	524000	335000	274000	182000	336000	268000	283000	215000	269000	255000	256000	257667	23269.4	0.0903083
L-040	Hex1Cer(d18:1_18:0)	727.596	13.1277	C42 H81 N1 O8	M+H	A	153000	166000	277000	270000	134000	187000	157000	204000	298000	232000	257000	426000	236000	177000	130000	229000	273000	237000	228000	236000	215000	258000	241167	20970.6	0.0869549
L-041	Hex1Cer(d18:1_20:1)	753.612	12.2554	C44 H83 N1 O8	M+H	C	31300000	35200000	50100000	49200000	29100000	41000000	36600000	43400000	41100000	35600000	40600000	52500000	37400000	32300000	25500000	38700000	45100000	42500000	38700000	41900000	39700000	43800000	41950000	2.41971e+06	0.0576808
L-042	Hex1Cer(d18:1_22:0)	783.659	14.661	C46 H89 N1 O8	M+H	B	4660	1940	3440	4510	1710	3800	2320	2370	30500	29900	28300	49600	30300	21400	12600	12900	18800	22300	12400	17800	18500	15600	17566.7	3329.06	0.18951
L-043	Hex1Cer(d18:1_24:0)	811.69	15.3489	C48 H93 N1 O8	M+H	C	2170	2720	5540	6330	0.00915	3100	1830	0.989	20000	18100	19800	37000	22200	9790	9500	21100	16500	14100	13700	15500	12800	12500	14183.3	1554.88	0.109628
L-044	Hex2Cer(d18:1_16:0)	861.618	12.025	C46 H87 N1 O13	M+H	B	17400	20600	37200	33200	16700	25500	22400	29000	64500	29000	46000	54700	24500	28600	22900	33800	23100	29000	16900	22200	11900	41300	24066.7	10248.3	0.425828
L-045	Hex2Cer(d18:1_18:0)	889.649	12.8486	C48 H91 N1 O13	M+H	B	3620	NaN	0.036	11800	3960	0.657	0.0247	16400	48800	32400	68900	89900	15300	27600	22100	47100	40700	14900	19000	23000	12400	32600	23766.7	10916.9	0.459337
L-046	Hex2Cer(d18:1_24:0)	973.743	15.1579	C54 H103 N1 O13	M+H	C	1780	1640	7540	932	1760	3590	1030	3840	8160	3500	13600	11200	6170	8140	2920	6100	7250	6320	6860	9460	2700	10100	7115	2631.23	0.369814
L-047	LPA(18:0)	438.275	6.3682	C21 H43 O7 P1	M-H	C	8260	5850	9030	1510	2320	5340	2800	3300	1910	615	0.00153	NaN	601	1250	1160	656	1210	1320	551	NaN	NaN	NaN	1027	415.881	0.404947
L-048	LPC(16:0)	495.332	4.9193	C24 H50 N1 O7 P1	M+H	A	1240000	1440000	2250000	2000000	1160000	2290000	1460000	1720000	7230000	4990000	6350000	9110000	5210000	4440000	2760000	4770000	4200000	4090000	3580000	3800000	3720000	4050000	3.90667e+06	242129	0.0619785
L-049	LPC(16:0)2	495.332	4.5151	C24 H50 N1 O7 P1	M+H	A	188000	307000	485000	343000	268000	763000	333000	338000	1030000	594000	798000	1270000	584000	633000	420000	640000	635000	609000	496000	574000	525000	596000	572500	52728.6	0.0921023
L-050	LPC(18:0)	523.364	6.7972	C26 H54 N1 O7 P1	M+H	A	558000	620000	1060000	983000	553000	1000000	698000	858000	1290000	899000	1070000	1470000	834000	741000	461000	879000	1050000	984000	782000	931000	884000	997000	938000	95333.1	0.101634
L-051	LPC(18:1)	521.348	5.1051	C26 H52 N1 O7 P1	M+H	A	521000	629000	979000	750000	506000	1340000	584000	685000	3640000	2270000	3110000	3620000	1980000	2100000	1210000	1970000	1970000	1880000	1520000	1740000	1640000	1760000	1.75167e+06	161545	0.0922234
L-052	LPC(18:1)+D7:(s)	528.392	5.1748	C26 H45 D7 N1 O7 P1	M+H	A	7700000	8590000	15400000	15000000	7130000	10600000	9430000	11700000	12800000	9290000	11900000	17400000	10500000	8280000	6430000	11000000	13300000	12600000	10600000	11900000	11600000	12400000	1.20667e+07	928799	0.0769723
L-053	LPC(20:1)	549.379	6.8631	C28 H56 N1 O7 P1	M+H	A	21100	24200	38300	34400	20300	44300	22800	28700	88000	69100	77300	113000	59200	53600	30200	53500	58500	54700	45600	52000	49200	57200	52866.7	4916.77	0.0930033
L-054	LPC(20:2)	547.364	5.6635	C28 H54 N1 O7 P1	M+H	A	11300	13300	22500	17700	11500	27600	12500	14300	41000	28800	27800	40400	23900	25100	12400	24000	26000	23600	21500	24500	25000	27000	24600	1923.54	0.0781926
L-055	LPC(20:3)2	545.348	4.3186	C28 H52 N1 O7 P1	M+H	A	16900	27700	42600	29300	25300	74800	30600	30300	36800	109000	151000	47300	19000	25600	14200	21200	27200	27500	22100	25600	23100	25100	25100	2164.26	0.0862253
L-056	LPC(20:3)	545.348	4.7915	C28 H52 N1 O7 P1	M+H	A	6210	10700	17400	11900	14900	27600	18200	12200	215000	118000	163000	208000	93800	126000	74400	114000	70900	89900	70000	82300	74900	81500	78250	7694.09	0.098327
L-057	LPC(22:3)	573.379	6.1342	C30 H56 N1 O7 P1	M+H	A	1210	3030	3320	2690	1670	5940	2300	2910	46100	25700	33400	49600	24300	29800	16600	25400	17600	18200	15500	16100	15700	17600	16783.3	1151.38	0.0686023
L-058	LPC(22:4)	571.364	4.9743	C30 H54 N1 O7 P1	M+H	A	3620	5940	9360	6560	6640	16800	6240	6750	9860	4100	6540	9860	4580	4630	4050	4550	7300	7940	7080	8060	6020	9010	7568.33	1016.47	0.134306
L-059	LPC(26:0)	635.489	10.6636	C34 H70 N1 O7 P1	M+H	A	180000	189000	311000	324000	202000	295000	273000	293000	122000	81600	102000	143000	86600	77400	52900	89300	216000	192000	167000	202000	184000	209000	195000	17888.5	0.0917361
L-060	LPC(28:0)	663.52	11.678	C36 H74 N1 O7 P1	M+H	A	3800000	4110000	6920000	6720000	4610000	6430000	5730000	6500000	5210000	3580000	4390000	7070000	3970000	3380000	2330000	4360000	6020000	5710000	4150000	5570000	5260000	5680000	5.39833e+06	658769	0.122032
L-061	LPC(30:0)	691.552	12.5547	C38 H78 N1 O7 P1	M+H	A	1390000	1460000	2660000	2550000	1290000	1880000	1600000	2030000	3050000	2250000	2600000	4400000	2630000	2050000	1520000	2500000	2770000	2560000	2120000	2540000	2350000	2670000	2.50167e+06	234044	0.0935553
L-062	LPC(30:1)	689.536	11.7526	C38 H76 N1 O7 P1	M+H	A	517000	588000	997000	949000	585000	837000	757000	890000	1430000	928000	1230000	1870000	1080000	892000	658000	1130000	1160000	1160000	881000	1090000	990000	1160000	1073500	115540	0.107629
L-063	LPE(16:0)	453.286	4.6548	C21 H44 N1 O7 P1	M-H	A	97400	211000	157000	66600	62600	196000	93100	48900	268000	110000	82500	139000	71800	149000	171000	94100	85700	78300	75300	25800	28800	45200	56516.7	26528.4	0.469391
L-064	LPE(18:0)	481.317	5.0954	C23 H48 N1 O7 P1	M+H	A	1990	2280	4560	3120	1560	2850	1980	2530	4960	3970	4970	4860	2450	3290	1810	2420	2550	3530	3150	4180	4010	3180	3433.33	604.009	0.175925
L-065	LPE(18:1)	479.301	5.0666	C23 H46 N1 O7 P1	M-H	A	248000	486000	409000	166000	165000	558000	246000	136000	1420000	523000	405000	705000	381000	763000	852000	508000	340000	313000	295000	94500	118000	185000	224250	105778	0.471697
L-066	LPE(18:1)+D7:(s)	486.345	5.3015	C23 H39 D7 N1 O7 P1	M-H	A	531000	862000	735000	460000	305000	542000	490000	292000	905000	431000	294000	440000	309000	589000	707000	478000	369000	324000	309000	97400	116000	183000	233067	115870	0.497154
L-067	LPE(20:3)	503.301	4.9378	C25 H46 N1 O7 P1	M-H	A	116000	229000	196000	78400	65400	242000	106000	54900	1490000	555000	405000	727000	384000	747000	845000	510000	279000	256000	248000	76000	96600	149000	184100	88128	0.478696
L-068	LPE(20:4)	501.286	19.3373	C25 H44 N1 O7 P1	M+H	A	28200	76000	90000	74500	45900	102000	45000	68100	36400	30500	44400	74300	27700	24200	11500	35200	68900	62200	49100	53700	51100	52400	56233.3	7673.24	0.136454
L-069	LPE(22:3)	531.332	6.2261	C27 H50 N1 O7 P1	M-H	A	63300	115000	95400	40000	32900	113000	55000	27300	402000	173000	131000	225000	113000	223000	243000	153000	97700	85400	81700	25800	31600	52900	62516.7	30086.4	0.481254
L-070	LPE(22:5)	527.301	4.5931	C27 H46 N1 O7 P1	M-H	A	65900	126000	109000	37500	44200	157000	68400	31900	228000	86100	62000	120000	61400	119000	137000	85800	61600	55600	54800	17900	21700	33300	40816.7	18937.5	0.463965
L-071	PC(14:0_14:0)	677.5	11.099	C36 H72 N1 O8 P1	M+H	A	1580000	1570000	2810000	2940000	1540000	2110000	2000000	2200000	1180000	890000	1010000	1490000	891000	701000	508000	861000	1800000	1600000	1450000	1630000	1560000	1760000	1.63333e+06	129563	0.0793245
L-072	PC(14:0_16:0)	705.531	12.0336	C38 H76 N1 O8 P1	M+H	A	19600000	20100000	33200000	31000000	18500000	25400000	22000000	25700000	26900000	22100000	23500000	32900000	22100000	18700000	14500000	21600000	27000000	26100000	23500000	25700000	23900000	26600000	2.54667e+07	1.44314e+06	0.056668
L-073	PC(14:0_16:1)	703.515	11.2788	C38 H74 N1 O8 P1	M+H	A	3510000	3560000	6890000	5850000	3180000	4530000	4260000	4670000	5780000	4510000	5340000	8150000	4430000	3420000	2320000	4400000	6030000	5670000	4800000	5540000	4890000	5700000	5.43833e+06	487992	0.089732
L-074	PC(14:1_18:0)	731.547	13.3918	C40 H78 N1 O8 P1	M+H	A	405000	451000	722000	612000	316000	459000	411000	500000	1580000	1360000	1450000	2380000	1350000	1030000	782000	1180000	1050000	1130000	878000	1010000	901000	1040000	1001500	95678.1	0.0955348
L-075	PC(15:0_18:1)+D7:(s)	752.606	12.4044	C41 H73 D7 N1 O8 P1	M+H	A	77600000	86200000	126000000	124000000	71700000	102000000	90100000	107000000	104000000	88900000	102000000	129000000	94700000	81700000	62100000	96800000	112000000	107000000	96700000	103000000	98700000	108000000	1.04233e+08	5.84899e+06	0.0561144
L-076	PC(16:0_16:0)	733.562	12.8458	C40 H80 N1 O8 P1	M+H	A	62100000	66200000	88700000	83400000	59800000	77600000	66900000	79200000	112000000	91900000	97700000	117000000	91600000	88500000	74500000	98000000	95900000	94800000	86800000	90400000	88800000	94900000	9.19333e+07	3.77554e+06	0.0410682
L-077	PC(16:0_16:1)	731.547	12.1235	C40 H78 N1 O8 P1	M+H	A	59300000	60900000	102000000	95000000	53400000	75200000	67200000	76700000	178000000	151000000	159000000	222000000	150000000	123000000	93600000	141000000	120000000	137000000	117000000	114000000	122000000	134000000	124000000	9.35949e+06	0.0754797
L-078	PC(16:0_16:2)	729.531	11.8546	C40 H76 N1 O8 P1	M+H	A	868000	1150000	2100000	1550000	795000	1210000	1300000	1600000	7060000	6500000	7250000	11500000	7440000	5580000	3980000	5830000	5480000	5160000	4220000	5090000	4730000	3980000	4.77667e+06	580781	0.121587
L-079	PC(16:0_18:0)	761.593	13.6154	C42 H84 N1 O8 P1	M+H	A	14400000	15700000	23700000	22400000	11900000	17400000	16000000	20000000	17400000	12500000	13100000	18800000	10800000	11200000	7570000	12300000	18400000	16500000	15200000	16400000	16200000	18000000	1.67833e+07	1.19736e+06	0.0713421
L-080	PC(16:0_18:1)	759.578	12.8082	C42 H82 N1 O8 P1	M+H	A	111000000	115000000	164000000	146000000	107000000	123000000	116000000	127000000	238000000	205000000	232000000	258000000	214000000	196000000	167000000	218000000	193000000	190000000	175000000	193000000	180000000	203000000	189000000	1.00598e+07	0.0532266
L-081	PC(16:0_18:2)	757.562	12.1581	C42 H80 N1 O8 P1	M+H	A	26300000	27200000	48500000	46400000	20800000	29400000	31500000	36400000	60200000	61400000	68500000	92500000	62200000	51400000	34500000	57700000	51000000	50200000	50800000	56400000	46000000	50100000	50750000	3.32491e+06	0.0655154
L-082	PC(16:0_18:3)	755.547	11.7678	C42 H78 N1 O8 P1	M+H	A	2950000	3080000	5270000	4910000	2660000	3860000	3330000	3820000	6150000	4810000	5200000	8650000	4630000	3860000	2570000	4550000	5290000	5050000	4250000	4860000	4520000	5260000	4.87167e+06	416625	0.0855201
L-083	PC(16:0_20:1)	787.609	13.5745	C44 H86 N1 O8 P1	M+H	A	16000000	17300000	26800000	24700000	15400000	22100000	17900000	20600000	35400000	25600000	29400000	43000000	25300000	25100000	15800000	26400000	30500000	26700000	22300000	26500000	25600000	26000000	2.62667e+07	2.62348e+06	0.0998788
L-084	PC(16:0_20:3)	783.578	12.5988	C44 H82 N1 O8 P1	M+H	A	10100000	10300000	17600000	16500000	11700000	13300000	11700000	13700000	37900000	27700000	31900000	42100000	26400000	26000000	17600000	28300000	25400000	24500000	20700000	23200000	22100000	24600000	2.34167e+07	1.77022e+06	0.0755964
L-085	PC(16:0_20:3)2	783.578	12.3363	C44 H82 N1 O8 P1	M+H	A	9300000	9600000	15800000	14800000	8950000	12600000	11000000	12500000	21600000	17300000	19900000	27200000	17300000	15100000	10800000	16700000	17900000	17500000	15000000	16400000	15600000	17400000	1.66333e+07	1.16046e+06	0.0697671
L-086	PC(16:0_20:4)	781.562	12.0843	C44 H80 N1 O8 P1	M+H	A	13200000	14000000	22800000	21800000	13600000	18400000	16400000	18900000	25500000	18300000	20700000	28000000	18100000	18000000	13700000	20300000	21300000	20700000	18500000	20500000	19400000	21200000	2.02667e+07	1.1003e+06	0.0542913
L-087	PC(16:0_20:5)	779.547	11.4531	C44 H78 N1 O8 P1	M+H	A	1660000	1670000	3190000	3020000	1310000	2380000	2100000	2520000	4880000	3090000	3760000	5380000	2930000	2980000	1950000	3450000	3520000	3310000	2830000	3180000	2870000	3280000	3165000	268235	0.0847504
L-088	PC(16:0_22:6)	805.562	11.8658	C46 H80 N1 O8 P1	M+H	A	1220000	1280000	2490000	2080000	4440000	6530000	5560000	6800000	13700000	3360000	3970000	6690000	3800000	8690000	6340000	11500000	5960000	5660000	4520000	5540000	5010000	5710000	5400000	533554	0.0988063
L-089	PC(16:1_16:1)	729.531	11.3357	C40 H76 N1 O8 P1	M+H	A	4140000	4120000	7640000	7070000	3020000	4240000	4410000	5030000	9140000	10000000	11700000	11800000	9730000	7740000	5170000	6400000	9780000	9040000	7740000	8800000	8170000	5820000	8225000	1.37369e+06	0.167014
L-090	PC(16:2_18:3)	751.515	11.841	C42 H74 N1 O8 P1	M+H	B	58400	60300	120000	97900	54800	75600	70300	90500	500000	407000	457000	669000	447000	277000	244000	458000	331000	349000	271000	321000	296000	332000	316667	28345.5	0.0895121
L-091	PC(18:0_18:0)	789.625	14.4135	C44 H88 N1 O8 P1	M+H	A	172000	177000	260000	275000	157000	257000	208000	260000	132000	121000	118000	178000	103000	96100	63100	106000	195000	183000	169000	169000	148000	188000	175333	16931.2	0.096566
L-092	PC(18:0_20:1)	815.64	14.2455	C46 H90 N1 O8 P1	M+H	A	232000	244000	389000	398000	205000	316000	252000	331000	702000	540000	607000	872000	536000	437000	316000	478000	504000	460000	414000	464000	462000	449000	458833	28930.4	0.063052
L-093	PC(18:0_20:3)2	811.609	13.2646	C46 H86 N1 O8 P1	M+H	A	3600000	3950000	7170000	6760000	3360000	5190000	4490000	5400000	13800000	9170000	10600000	14500000	8170000	8140000	5140000	9440000	8000000	7560000	6360000	7830000	7380000	7820000	7.49167e+06	596403	0.0796089
L-094	PC(18:0_20:3)	811.609	13.4178	C46 H86 N1 O8 P1	M+H	A	3090000	3380000	6180000	5740000	2940000	4530000	3880000	4720000	13900000	9210000	10600000	14600000	8210000	6970000	5180000	7800000	8000000	7600000	6390000	7880000	7420000	7850000	7.52333e+06	593655	0.0789086
L-095	PC(18:0_20:4)	809.593	12.8747	C46 H84 N1 O8 P1	M+H	A	9040000	9570000	15900000	15100000	9220000	13100000	11300000	13400000	19600000	14100000	15200000	20000000	12600000	13600000	9490000	15200000	15300000	15500000	13400000	14800000	13800000	15200000	1.46667e+07	866410	0.0590734
L-096	PC(18:0_22:5)	835.609	13.0081	C48 H86 N1 O8 P1	M+H	A	1020000	1350000	2200000	916000	1180000	1360000	1410000	1550000	1140000	1960000	1020000	3180000	624000	836000	922000	2040000	1640000	1560000	2030000	2220000	1510000	1570000	1755000	295753	0.16852
L-097	PC(18:0_22:6)	833.593	12.6677	C48 H84 N1 O8 P1	M+H	A	478000	477000	865000	783000	1300000	1860000	1560000	1900000	1730000	539000	666000	935000	586000	1210000	976000	1560000	1210000	1100000	974000	1030000	959000	1130000	1.06717e+06	97148.2	0.0910337
L-098	PC(18:1_18:1)	785.593	12.7727	C44 H84 N1 O8 P1	M+H	A	18400000	22300000	17700000	16700000	10400000	14200000	12100000	14300000	41800000	36100000	41200000	49600000	37900000	32700000	24600000	36000000	47200000	30600000	27200000	30800000	26700000	46400000	3.48167e+07	9.43746e+06	0.271062
L-099	PC(18:1_20:1)	813.625	13.4605	C46 H88 N1 O8 P1	M+H	A	955000	1090000	1950000	1760000	859000	1300000	1100000	1430000	4400000	3500000	4180000	6290000	3820000	2720000	1810000	3470000	3040000	2790000	2340000	2830000	2560000	2760000	2720000	241247	0.0886937
L-100	PC(18:1_20:4)	807.578	12.1508	C46 H82 N1 O8 P1	M+H	A	6290000	6680000	733000	10600000	6180000	824000	7730000	603000	12600000	874000	1010000	13000000	8760000	9020000	6840000	10100000	10500000	9930000	906000	9830000	9170000	10100000	8406000	3.69969e+06	0.440125
L-101	PC(18:1_22:3)	837.625	13.2381	C48 H88 N1 O8 P1	M+H	A	772000	835000	1380000	1390000	679000	1040000	910000	963000	3520000	2660000	3220000	3760000	2290000	2190000	1380000	2520000	2260000	2110000	1640000	1920000	1700000	1910000	1.92333e+06	236023	0.122715
L-102	PC(20:3_18:1)	809.593	12.0709	C46 H84 N1 O8 P1	M+H	A	9230000	9680000	15800000	15000000	9540000	13200000	11500000	13400000	15000000	10900000	13100000	16900000	10500000	9950000	6830000	11000000	9700000	9180000	7870000	8810000	8500000	9350000	8.90167e+06	655726	0.0736633
L-103	PC(O-12:0_18:1)	689.536	11.8829	C38 H76 N1 O7 P1	M+H	A	284000	277000	526000	484000	269000	382000	347000	452000	876000	475000	517000	1030000	458000	582000	407000	582000	583000	542000	400000	559000	463000	624000	528500	82468.8	0.156043
L-104	PC(O-14:1_20:4)	737.536	12.8792	C42 H76 N1 O7 P1	M+H	B	173000	163000	301000	278000	91000	144000	142000	189000	817000	720000	824000	1150000	780000	600000	487000	725000	531000	536000	478000	499000	507000	534000	514167	23421.5	0.0455524
L-105	PC(O-16:0_16:0)	719.583	13.3692	C40 H82 N1 O7 P1	M+H	A	1920000	2060000	3570000	3270000	1610000	2360000	1930000	2400000	6300000	4990000	5390000	8730000	4990000	4020000	2870000	4530000	4580000	4410000	3730000	4200000	3950000	4390000	4210000	318559	0.0756673
L-106	PC(O-16:0_16:1)	717.567	12.6021	C40 H80 N1 O7 P1	M+H	A	1870000	1910000	3060000	2820000	1560000	2220000	2020000	2420000	9070000	7030000	7140000	11100000	6930000	6240000	3700000	6700000	6010000	5770000	4400000	4950000	4940000	5840000	5.31833e+06	644466	0.121178
L-107	PC(O-16:0_16:1)2	717.567	13.0618	C40 H80 N1 O7 P1	M+H	A	688000	705000	1060000	1060000	585000	737000	749000	933000	2950000	2210000	2420000	3430000	2100000	1880000	1220000	2260000	1930000	1680000	1610000	1760000	1700000	1830000	1.75167e+06	114790	0.0655317
L-108	PC(O-16:0_18:1)	745.598	13.2629	C42 H84 N1 O7 P1	M+H	A	5280000	5500000	9290000	8660000	4350000	6870000	5800000	7010000	24400000	18000000	20700000	30100000	18400000	15100000	10600000	18100000	15200000	15100000	12700000	14300000	13300000	15000000	1.42667e+07	1.04817e+06	0.0734701
L-109	PC(O-16:0_22:3)	797.63	13.9539	C46 H88 N1 O7 P1	M+H	A	85100	100000	180000	188000	71100	113000	96000	118000	934000	690000	827000	1270000	633000	585000	404000	691000	559000	514000	386000	434000	440000	486000	469833	62233.2	0.132458
L-110	PC(O-16:1_18:1)	743.583	13.272	C42 H82 N1 O7 P1	M+H	A	1210000	1280000	2360000	2210000	1020000	1410000	1380000	1680000	7790000	6120000	6680000	10100000	6250000	5190000	3720000	6070000	4730000	4560000	3910000	4440000	4130000	4530000	4.38333e+06	304740	0.0695225
L-111	PC(O-18:0_18:1)	773.63	14.1066	C44 H88 N1 O7 P1	M+H	A	208000	230000	406000	359000	171000	262000	219000	270000	520000	477000	493000	739000	445000	351000	263000	403000	455000	440000	354000	392000	366000	451000	409667	44724.3	0.109173
L-112	PC(O-18:1_18:1)	771.614	13.2498	C44 H86 N1 O7 P1	M+H	A	364000	255000	414000	458000	312000	302000	259000	334000	2730000	2520000	3050000	3720000	2120000	1730000	1550000	1990000	1470000	1800000	1270000	1370000	1320000	1460000	1.44833e+06	189041	0.130523
L-113	PC(O-18:2_18:0)	771.614	13.941	C44 H86 N1 O7 P1	M+H	B	48500	63300	125000	107000	52600	67900	58000	77600	242000	240000	230000	379000	227000	173000	141000	164000	173000	179000	150000	160000	149000	167000	163000	12214.7	0.0749371
L-114	PC(O-18:2_18:1)	769.598	13.144	C44 H84 N1 O7 P1	M+H	A	344000	392000	702000	706000	301000	435000	418000	485000	4360000	3220000	3630000	5340000	3230000	2900000	2120000	3440000	2380000	2250000	1870000	2160000	2020000	2270000	2.15833e+06	185625	0.0860039
L-115	PC(O-18:2_18:1)2	769.598	12.7521	C44 H84 N1 O7 P1	M+H	B	193000	209000	377000	361000	173000	251000	230000	262000	830000	659000	790000	1100000	712000	571000	432000	656000	557000	543000	507000	527000	465000	575000	529000	39191.8	0.0740866
L-116	PC(O-18:3_18:1)	767.583	12.5572	C44 H82 N1 O7 P1	M+H	B	432000	443000	816000	813000	384000	577000	538000	655000	2070000	1380000	1630000	2490000	1460000	1310000	971000	1690000	1370000	1080000	963000	1180000	1110000	1320000	1170500	153067	0.130771
L-117	PC(O-18:4_14:0)	711.52	10.812	C40 H74 N1 O7 P1	M+H	A	134000	155000	253000	247000	216000	307000	270000	326000	239000	126000	160000	205000	131000	156000	129000	199000	232000	234000	196000	235000	213000	224000	222333	15318.8	0.0689003
L-118	PE(14:0_20:4)	711.484	11.4215	C39 H70 N1 O8 P1	M-H	C	6680	10100	7810	6280	2990	6050	4880	1750	6890	4970	1150	4990	2440	5000	6870	3870	3670	2120	2610	NaN	NaN	NaN	2800	792.275	0.282955
L-119	PE(15:0_18:1)+D7:(s)	710.559	12.6041	C38 H67 D7 N1 O8 P1	M+H	A	434000	475000	804000	770000	390000	572000	487000	601000	613000	480000	626000	909000	559000	453000	339000	601000	631000	618000	540000	606000	571000	688000	609000	51029.4	0.0837921
L-120	PE(16:0_16:0)	691.515	13.0328	C37 H74 N1 O8 P1	M+H	A	91900	89100	127000	123000	53100	87500	75100	86300	211000	173000	190000	269000	180000	141000	107000	167000	175000	166000	125000	156000	146000	172000	156667	18843.2	0.120276
L-121	PE(16:0_16:1)	689.5	12.3156	C37 H72 N1 O8 P1	M+H	A	370000	400000	616000	524000	279000	438000	356000	435000	1010000	905000	1160000	1720000	1110000	822000	564000	862000	1040000	841000	724000	799000	752000	845000	833500	111941	0.134302
L-122	PE(16:0_18:1)	717.531	13.0043	C39 H76 N1 O8 P1	M+H	A	2110000	2180000	3550000	3250000	1610000	2420000	1970000	2430000	7160000	6170000	6710000	10800000	6830000	4710000	3650000	5830000	5350000	5080000	4320000	4860000	4660000	5080000	4.89167e+06	364001	0.0744125
L-123	PE(16:0_20:4)	739.515	13.0039	C41 H74 N1 O8 P1	M+H	B	341000	347000	459000	441000	297000	344000	335000	365000	668000	681000	638000	748000	642000	562000	496000	637000	613000	579000	516000	578000	554000	541000	563500	33922	0.0601987
L-124	PE(16:0_22:6)	763.515	12.0839	C43 H74 N1 O8 P1	M+H	A	244000	275000	428000	384000	1040000	1380000	1220000	1350000	2370000	601000	668000	1090000	705000	1640000	1410000	2260000	1070000	1030000	889000	1050000	963000	1030000	1.00533e+06	67408.2	0.0670506
L-125	PE(16:1_16:1)	687.484	11.4983	C37 H70 N1 O8 P1	M+H	B	18300	19700	42500	33200	13700	18200	16200	22000	82200	74000	92900	148000	87600	46200	33400	47200	58200	57400	49000	58000	49500	56400	54750	4308.94	0.0787022
L-126	PE(16:1_18:1)	715.515	12.2971	C39 H74 N1 O8 P1	M+H	A	1000000	1030000	1740000	1420000	729000	1040000	915000	1030000	1890000	2040000	1860000	3350000	2130000	1310000	940000	1580000	1710000	1650000	1440000	1660000	1590000	1700000	1625000	100150	0.0616307
L-127	PE(16:1_18:2)	713.5	11.6193	C39 H72 N1 O8 P1	M+H	B	78100	71400	156000	142000	59300	83500	69900	93400	142000	121000	94100	236000	129000	90200	54800	84100	154000	101000	103000	131000	128000	134000	125167	20133.7	0.160855
L-128	PE(16:2_22:5)	761.5	12.2865	C43 H72 N1 O8 P1	M+H	B	131000	111000	190000	162000	106000	149000	116000	151000	222000	195000	186000	276000	230000	152000	141000	228000	191000	210000	187000	161000	180000	194000	187167	16240.9	0.0867724
L-129	PE(18:0_18:1)	745.562	13.764	C41 H80 N1 O8 P1	M+H	A	1280000	1550000	2080000	2200000	1100000	1610000	1440000	1660000	6760000	5390000	5920000	9580000	5260000	4430000	3390000	5760000	4400000	4200000	3600000	4120000	3880000	4280000	4080000	292848	0.0717765
L-130	PE(18:0_20:3)	769.562	13.5702	C43 H80 N1 O8 P1	M+H	A	2460000	2660000	4350000	4100000	1930000	3030000	2620000	3140000	8040000	8190000	8650000	13500000	7900000	6610000	4660000	7720000	6490000	6140000	4240000	6290000	5550000	4780000	5.58167e+06	903580	0.161884
L-131	PE(18:0_20:4)	767.547	13.0331	C43 H78 N1 O8 P1	M+H	A	9380000	9690000	15300000	14100000	7950000	11600000	9500000	11100000	13200000	10600000	11500000	18600000	11900000	8840000	6890000	11300000	13600000	12800000	10800000	12100000	11600000	12600000	12250000	979285	0.0799417
L-132	PE(18:0_22:3)	797.593	14.09	C45 H84 N1 O8 P1	M+H	A	114000	118000	181000	201000	82500	110000	107000	157000	942000	737000	876000	1280000	743000	618000	419000	724000	553000	527000	459000	507000	491000	510000	507833	31877.4	0.0627713
L-133	PE(18:0_22:4)	795.578	13.5316	C45 H82 N1 O8 P1	M+H	A	785000	813000	1240000	1230000	615000	1030000	817000	996000	757000	614000	666000	1050000	624000	495000	376000	659000	867000	837000	693000	807000	748000	819000	795167	63688	0.080094
L-134	PE(18:0_22:5)	793.562	13.2879	C45 H80 N1 O8 P1	M+H	A	355000	892000	1410000	584000	753000	1070000	884000	1080000	1630000	1290000	1430000	2350000	1310000	1080000	845000	1340000	1480000	1320000	1190000	1320000	1210000	1310000	1305000	103296	0.0791538
L-135	PE(18:0_22:6)	791.547	12.8666	C45 H78 N1 O8 P1	M+H	A	730000	801000	1130000	972000	1690000	2350000	1910000	2220000	2710000	1020000	1150000	1710000	1230000	2060000	1800000	2710000	1690000	1600000	1370000	1550000	1450000	1520000	1530000	112250	0.0733658
L-136	PE(18:1_18:1)	743.547	12.9738	C41 H78 N1 O8 P1	M+H	A	1720000	1780000	2890000	2600000	1140000	1780000	1450000	1660000	7200000	6650000	7240000	11800000	7560000	4690000	3680000	5950000	5340000	4860000	4600000	4790000	4550000	4640000	4.79667e+06	290975	0.060662
L-137	PE(18:1_20:4)	765.531	12.3522	C43 H76 N1 O8 P1	M+H	A	1780000	1900000	2910000	3080000	1220000	1850000	1550000	1930000	3310000	2830000	3190000	5460000	3150000	2220000	1580000	2760000	3040000	2920000	2180000	2470000	2450000	3030000	2.68167e+06	362404	0.135141
L-138	PE(18:1_20:5)	763.515	11.7553	C43 H74 N1 O8 P1	M+H	A	129000	150000	244000	224000	109000	151000	127000	158000	215000	205000	235000	393000	243000	141000	105000	186000	221000	212000	184000	193000	205000	212000	204500	13693.1	0.0669587
L-139	PE(18:1_22:6)	789.531	12.0586	C45 H76 N1 O8 P1	M+H	A	178000	207000	348000	329000	729000	1030000	925000	1110000	2450000	606000	677000	1030000	665000	1690000	1390000	2270000	1020000	937000	830000	895000	836000	979000	916167	76763.1	0.0837872
L-140	PE(18:3_16:0)	713.5	12.0056	C39 H72 N1 O8 P1	M+H	A	32700	97400	197000	58400	69300	107000	90300	34800	93900	92300	201000	238000	125000	79900	45400	158000	77600	182000	66500	84500	80700	101000	98716.7	42312.8	0.428629
L-141	PE(20:4_16:0)	739.515	12.3038	C41 H74 N1 O8 P1	M+H	A	1360000	1390000	2430000	2320000	1130000	1730000	1450000	1770000	3300000	2470000	2810000	4990000	3010000	2100000	1600000	2840000	2740000	2760000	2090000	2550000	2360000	2710000	2535000	265387	0.104689
L-142	PE(20:4_18:1)	765.531	12.9873	C43 H76 N1 O8 P1	M+H	B	253000	384000	496000	485000	198000	232000	326000	268000	682000	798000	751000	883000	779000	627000	514000	667000	682000	621000	592000	687000	622000	629000	638833	37616	0.0588824
L-143	PE(20:4_20:4)	787.515	11.4217	C45 H74 N1 O8 P1	M+H	A	13200	16100	20600	22100	35100	63500	56000	73800	80200	16200	22400	34500	21600	45700	34800	49100	42600	32900	31900	33000	32600	37600	35100	4200.95	0.119685
L-144	PE(20:4_22:4)	815.547	12.0464	C47 H78 N1 O8 P1	M+H	A	54400	48000	83200	77000	42700	78700	56900	78500	42800	17100	16100	38300	23400	9210	30400	11300	54700	68300	40200	49600	60100	42700	52600	10657.6	0.202616
L-145	PE(20:4_22:6)	811.515	11.2393	C47 H74 N1 O8 P1	M+H	B	753	1770	3720	3890	18700	22300	20200	28700	31300	10400	8850	23600	9750	17000	6850	23400	22100	15400	12600	11600	14300	13300	14883.3	3773.28	0.253524
L-146	PE(20:5_16:0)	737.5	11.8214	C41 H72 N1 O8 P1	M+H	A	43200	43600	73500	67900	38100	46900	40500	46000	95100	84000	99000	173000	97400	62000	52600	78000	85600	84600	71500	79200	70600	86600	79683.3	7165.59	0.0899258
L-147	PE(22:3_20:4)	817.562	12.6046	C47 H80 N1 O8 P1	M+H	A	174000	178000	336000	283000	131000	228000	103000	181000	279000	182000	237000	319000	208000	161000	147000	218000	271000	273000	218000	247000	237000	273000	253167	22981.9	0.0907777
L-148	PE(22:5_18:0)	793.562	13.9795	C45 H80 N1 O8 P1	M+H	B	32700	38600	57800	52200	19500	41800	33500	41400	76700	68800	83000	122000	66800	62100	35300	57900	60600	59700	56300	47500	59000	56200	56550	4783.62	0.0845909
L-149	PE(22:6_18:0)	791.547	13.5597	C45 H78 N1 O8 P1	M+H	B	274000	302000	357000	370000	221000	299000	276000	292000	1110000	981000	1030000	1160000	1010000	878000	723000	952000	882000	822000	785000	817000	740000	857000	817167	50602	0.0619238
L-150	PE(22:6_18:1)	789.531	13.0624	C45 H76 N1 O8 P1	M+H	B	1140000	1220000	1540000	1510000	983000	1300000	1170000	1250000	1060000	1070000	1050000	1160000	1020000	918000	862000	1000000	1240000	1250000	1160000	1190000	1140000	1210000	1.19833e+06	43550.7	0.0363428
L-151	PE(22:6_18:2)	787.515	12.3288	C45 H74 N1 O8 P1	M+H	B	259000	283000	385000	365000	191000	262000	242000	270000	333000	326000	308000	375000	347000	286000	272000	337000	325000	331000	309000	347000	320000	354000	331000	16887.9	0.0510207
L-152	PE(22:6_20:4)	811.515	12.0571	C47 H74 N1 O8 P1	M+H	B	10200	12500	13300	20100	70400	91900	91100	98300	105000	32100	32900	15200	21700	110000	113000	120000	50100	60300	58200	62600	55900	53400	56750	4584.65	0.0807868
L-153	PE(O-14:0_22:6)	721.505	11.3691	C41 H72 N1 O7 P1	M-H	B	37200	38900	37400	16900	120000	198000	202000	129000	65800	213000	138000	235000	156000	57900	78600	222000	24300	24100	19900	16000	20700	24200	21533.3	3326.66	0.154489
L-154	PE(O-16:0_16:0)	677.536	13.563	C37 H76 N1 O7 P1	M+H	A	34200	42200	51600	50400	20900	34300	22100	30100	78300	96000	89400	166000	84700	63400	43800	70000	69100	67300	65400	71400	67300	68200	68116.7	2023.28	0.0297032
L-155	PE(O-16:0_18:1)	703.552	13.4601	C39 H78 N1 O7 P1	M+H	B	416000	439000	720000	692000	274000	463000	370000	450000	1610000	1510000	1730000	2720000	1470000	1050000	730000	1270000	1150000	1130000	982000	1010000	1120000	1140000	1.08867e+06	73011.4	0.067065
L-156	PE(O-16:1_22:3)	753.567	13.6002	C43 H80 N1 O7 P1	M+H	A	803000	876000	1460000	1440000	597000	794000	785000	963000	2870000	2640000	2860000	4170000	2560000	1940000	1280000	2150000	2150000	2020000	1700000	1870000	1770000	2010000	1920000	169941	0.088511
L-157	PE(O-18:0_22:4)	781.598	13.9116	C45 H84 N1 O7 P1	M+H	A	389000	399000	650000	650000	264000	386000	364000	455000	714000	624000	683000	998000	601000	476000	335000	544000	503000	466000	387000	430000	396000	463000	440833	44754.5	0.101523
L-158	PE(O-18:0_22:5)	779.583	13.407	C45 H82 N1 O7 P1	M+H	A	679000	896000	1100000	1400000	642000	820000	852000	1020000	1840000	1680000	2130000	3310000	1990000	1380000	982000	1780000	1310000	1260000	854000	1360000	1260000	1370000	1.23567e+06	192813	0.156039
L-159	PE(O-18:2_20:1)	755.583	13.9164	C43 H82 N1 O7 P1	M+H	B	400000	244000	770000	472000	166000	440000	238000	485000	1230000	1370000	1180000	2210000	1320000	1010000	506000	1080000	1030000	821000	538000	771000	897000	790000	807833	162460	0.201106
L-160	PE(P-16:0_16:1)	673.505	12.6913	C37 H72 N1 O7 P1	M+H	B	235000	207000	348000	379000	163000	170000	192000	277000	446000	288000	387000	686000	309000	292000	207000	308000	414000	373000	317000	330000	321000	421000	362667	46975.2	0.129527
L-161	PE(P-16:0_18:1)	701.536	13.3864	C39 H76 N1 O7 P1	M+H	B	2030000	2150000	3390000	3410000	1460000	1840000	1840000	2300000	6520000	5740000	6020000	9810000	5660000	4500000	3180000	4260000	4810000	4560000	3770000	4220000	4070000	4350000	4.29667e+06	366151	0.0852175
L-162	PE(P-16:0_20:3)	725.536	13.1952	C41 H76 N1 O7 P1	M+H	B	1140000	1140000	1960000	1910000	421000	1010000	570000	1270000	4510000	3860000	4200000	6310000	3610000	2800000	1920000	3140000	3070000	2920000	2470000	2730000	2580000	2830000	2.76667e+06	220786	0.0798023
L-163	PE(P-16:0_20:4)	723.52	12.6573	C41 H74 N1 O7 P1	M+H	B	1960000	1880000	3250000	3100000	1490000	1820000	1870000	2290000	4830000	4020000	4520000	6700000	4320000	3330000	2500000	4010000	3830000	3780000	3150000	3450000	3390000	3550000	3525000	254224	0.0721204
L-164	PE(P-16:0_22:4)	751.552	13.2427	C43 H78 N1 O7 P1	M+H	B	1270000	3400000	2170000	2230000	940000	1280000	1320000	1590000	12500000	11100000	12100000	18900000	11500000	8590000	6290000	10100000	9220000	8800000	7320000	8420000	7740000	8360000	8310000	691057	0.0831597
L-165	PE(P-16:0_22:5)	749.536	12.6311	C43 H76 N1 O7 P1	M+H	B	1610000	1560000	2760000	2800000	1310000	1720000	1670000	2050000	10100000	8170000	9440000	14100000	9120000	7040000	5400000	8570000	6730000	6470000	5500000	6090000	5930000	6460000	6.19667e+06	446393	0.0720376
L-166	PE(P-18:0_16:0)	703.552	14.2142	C39 H78 N1 O7 P1	M+H	B	175000	168000	255000	292000	106000	148000	145000	182000	131000	141000	142000	215000	129000	97800	78800	104000	192000	174000	155000	162000	167000	175000	170833	12797.1	0.0749101
L-167	PE(P-18:0_18:1)	729.567	14.1477	C41 H80 N1 O7 P1	M+H	B	783000	812000	1290000	1310000	477000	746000	718000	931000	1730000	1460000	1580000	2550000	1510000	1210000	845000	1240000	1420000	1400000	1250000	1370000	1280000	1370000	1.34833e+06	67946.1	0.0503926
L-168	PE(P-18:0_22:5)	777.567	13.4909	C45 H80 N1 O7 P1	M+H	B	1200000	1200000	2060000	2040000	983000	1330000	1250000	1510000	1490000	1170000	1220000	1970000	1140000	1050000	738000	1280000	1620000	1510000	1260000	1420000	1320000	1500000	1.43833e+06	132728	0.0922789
L-169	PE(P-18:1_16:1)	699.52	12.6872	C39 H74 N1 O7 P1	M+H	B	334000	375000	580000	575000	214000	291000	336000	400000	1260000	969000	1060000	1660000	1050000	835000	494000	786000	923000	868000	689000	735000	757000	889000	810167	95340.3	0.11768
L-170	PE(P-18:1_18:1)	727.552	13.3328	C41 H78 N1 O7 P1	M+H	B	902000	995000	1650000	1460000	630000	892000	812000	1090000	10200000	8710000	9350000	15000000	8870000	6800000	4980000	7610000	6160000	5960000	5100000	5600000	5240000	5730000	5.63167e+06	408334	0.0725068
L-171	PE(P-18:1_20:1)	755.583	14.0944	C43 H82 N1 O7 P1	M+H	B	300000	282000	781000	758000	189000	324000	398000	501000	1440000	1370000	1430000	2220000	1120000	988000	670000	1070000	1040000	884000	836000	952000	897000	818000	904500	81569	0.0901813
L-172	PE(P-18:1_20:5)	747.52	12.1158	C43 H74 N1 O7 P1	M+H	B	173000	180000	313000	318000	109000	172000	158000	201000	1140000	948000	1120000	1660000	977000	736000	578000	955000	717000	683000	653000	777000	631000	724000	697500	52944.3	0.0759058
L-173	PE(P-18:1_22:2)	781.598	14.068	C45 H84 N1 O7 P1	M+H	B	233000	257000	395000	399000	182000	260000	226000	285000	1600000	1430000	1540000	2340000	1360000	1090000	747000	1230000	470000	426000	291000	401000	373000	388000	391500	59828.9	0.15282
L-174	PE(P-18:1_22:3)	779.583	13.7397	C45 H82 N1 O7 P1	M+H	B	649000	888000	1430000	1170000	679000	666000	896000	848000	2350000	2120000	2560000	2730000	2120000	1730000	1280000	1850000	974000	1080000	1060000	566000	1000000	1170000	975000	211746	0.217175
L-175	PE(P-18:1_22:4)	777.567	13.0436	C45 H80 N1 O7 P1	M+H	B	251000	254000	465000	452000	154000	196000	219000	244000	657000	697000	754000	1210000	745000	411000	327000	534000	565000	546000	442000	466000	468000	520000	501167	49551.7	0.0988726
L-176	PE(P-18:1_22:5)	775.552	12.607	C45 H78 N1 O7 P1	M+H	B	597000	598000	945000	1020000	515000	700000	688000	779000	2150000	1380000	1520000	2420000	1570000	1440000	1180000	1780000	1390000	1250000	1130000	1310000	1190000	1330000	1.26667e+06	95847.1	0.0756688
L-177	PE(P-18:3_18:1)	723.52	13.3673	C41 H74 N1 O7 P1	M+H	B	336000	324000	531000	478000	273000	333000	305000	377000	751000	756000	767000	927000	717000	631000	517000	653000	670000	680000	577000	615000	614000	649000	634167	39107.1	0.0616669
L-178	PE(P-20:3_16:0)	725.536	14.2109	C41 H76 N1 O7 P1	M+H	B	41300	41700	62700	72100	27000	29200	38100	45900	28200	28300	30900	47200	21900	19100	12300	19400	46600	39000	33900	45400	33000	36300	39033.3	5796.78	0.148508
L-179	PE(P-20:3_18:1)	751.552	14.1567	C43 H78 N1 O7 P1	M+H	B	213000	207000	336000	346000	142000	200000	195000	257000	431000	373000	384000	546000	387000	306000	213000	361000	341000	367000	315000	352000	324000	346000	340833	18904.1	0.0554645
L-180	PE(P-20:3_22:2)	805.598	14.6206	C47 H84 N1 O7 P1	M+H	B	3990	3490	10200	10200	154000	7330	4950	5130	46100	46500	33500	65100	40600	25600	13400	13400	25200	29300	21400	22800	18200	21600	23083.3	3797.06	0.164494
L-181	PE(P-20:4_22:3)	801.567	13.644	C47 H80 N1 O7 P1	M+H	B	171000	172000	289000	292000	129000	176000	180000	224000	377000	404000	398000	351000	395000	311000	133000	341000	205000	197000	180000	354000	179000	197000	218667	67096	0.306841
L-182	PG(16:0_20:2)	774.541	12.3939	C42 H79 O10 P1	M+NH4	B	192000	182000	174000	198000	153000	182000	153000	185000	52300	93700	65000	50000	71800	54900	71900	56400	94800	107000	107000	114000	128000	117000	111300	11206.2	0.100685
L-183	PG(16:1_16:1)	718.479	10.3599	C38 H71 O10 P1	M-H	B	3740	7780	5250	3350	1160	2170	2730	1820	17600	8400	3800	7950	4670	10400	11500	4600	2510	3200	2620	NaN	NaN	870	2300	1000.23	0.434884
L-184	PG(16:1_16:1)2	718.479	9.9013	C38 H71 O10 P1	M-H	C	6060	11400	6670	4260	1160	2160	2730	1820	13200	10500	5760	8740	9190	15600	9660	9010	4360	3780	3390	NaN	NaN	1150	3170	1404.4	0.443028
L-185	PG(18:0_18:1)	776.557	13.0823	C42 H81 O10 P1	M+H	B	573000	600000	980000	1010000	814000	1060000	1070000	1250000	2150000	1150000	1270000	1920000	1260000	1520000	1190000	1930000	1390000	1300000	1150000	1260000	1220000	1290000	1.26833e+06	80849.7	0.0637448
L-186	PG(18:1_18:1)	774.541	11.4044	C42 H79 O10 P1	M+NH4	A	75400	75200	166000	147000	52300	60500	57800	93000	386000	381000	458000	691000	405000	244000	151000	305000	264000	259000	210000	226000	226000	244000	238167	21094.2	0.0885692
L-187	PG(18:1_18:2)	772.525	11.3045	C42 H77 O10 P1	M-H	A	13300	22900	25300	9270	5580	8740	11200	4600	191000	84000	16100	85600	15900	106000	87400	66400	14000	12300	8840	10600	15500	28900	15023.3	7197.95	0.479118
L-188	PG(18:1_20:4)	796.525	11.1516	C44 H77 O10 P1	M+H	A	28000	41900	62100	48100	29000	63400	22700	47100	147000	182000	182000	247000	159000	119000	97700	130000	107000	113000	87600	119000	102000	157000	114267	23514	0.205782
L-189	PG(18:2_16:0)	746.51	11.2516	C40 H75 O10 P1	M+NH4	A	444000	498000	762000	763000	387000	533000	470000	558000	627000	554000	634000	888000	624000	468000	335000	586000	674000	669000	554000	608000	571000	638000	619000	50071.9	0.0808917
L-190	PG(18:2_20:3)	796.525	12.1715	C44 H77 O10 P1	M+NH4	A	2020000	1870000	3020000	2340000	1630000	2490000	1650000	2100000	2580000	2040000	2530000	3800000	2210000	1750000	1240000	2030000	2350000	2260000	2090000	2310000	2280000	2410000	2.28333e+06	108750	0.0476279
L-191	PG(18:2_22:6)	818.51	9.9654	C46 H75 O10 P1	M+NH4	A	875	1420	0	0	3900	5660	8460	8980	18600	8440	7510	18100	7590	8100	7630	15300	7330	5150	4920	7700	5550	7430	6346.67	1270.76	0.200225
L-192	PG(20:4_16:0)	770.51	11.2171	C42 H75 O10 P1	M+NH4	A	8360	12700	28400	23500	12300	14400	14300	18200	18500	9660	15500	38900	19000	8770	6100	18000	22900	18900	15300	20600	15900	19300	18816.7	2862.46	0.152124
L-193	PG(22:1_22:1)	886.666	10.5508	C50 H95 O10 P1	M+H	A	56800	63900	76300	75600	57600	78400	53300	69100	79400	56200	77400	92200	53200	44200	40500	56200	73800	69000	64200	75900	64000	67200	69016.7	4938.18	0.0715506
L-194	PG(22:5_22:6)	868.525	10.1801	C50 H77 O10 P1	M+NH4	A	0	0	1210	643	12500	12300	10700	13200	16300	751	0	916	655	5340	7800	13800	3490	3880	3330	4600	3010	5600	3985	961.473	0.241273
L-195	PI(16:0_18:2)	834.526	11.2509	C43 H79 O13 P1	M-H	A	16300	22900	27500	11100	5210	11700	14200	4300	204000	75900	25000	67200	43100	54100	76000	40700	22400	16500	10500	11900	10400	13200	14150	4624.61	0.326827
L-196	PI(16:1_18:0)	836.542	12.2595	C43 H81 O13 P1	M+H	B	250000	251000	321000	142000	147000	283000	211000	279000	243000	236000	212000	222000	262000	1590000	215000	218000	310000	256000	248000	214000	241000	257000	254333	31474.9	0.123754
L-197	PI(16:1_18:1)	834.526	12.5762	C43 H79 O13 P1	M-H	C	16600	83800	103000	27300	25400	28000	27900	11900	51500	38000	4910	16900	22700	65600	21300	11600	8990	4600	14700	5940	6310	11600	8690	3863.5	0.444592
L-198	PI(O-16:0_22:6)	868.547	11.2931	C47 H81 O12 P1	M-H	C	2480	3130	3000	1070	4320	7830	6730	2770	18000	6130	6670	10800	5670	15600	17000	10400	4440	4210	3030	NaN	NaN	NaN	3893.33	756.461	0.194297
L-199	PS(15:0_18:1)+D7:(s)	754.549	11.4398	C39 H67 D7 N1 O10 P1	M+H	A	170000	222000	431000	306000	198000	263000	212000	323000	318000	192000	293000	524000	303000	204000	143000	320000	343000	295000	291000	266000	290000	319000	300667	26718.3	0.0888635
L-200	PS(16:0_16:0)	735.505	11.8666	C38 H74 N1 O10 P1	M+H	A	14100	14700	27400	14800	9580	14400	6790	14100	40800	20900	30000	52300	32400	24900	19700	34000	26700	29300	22300	22900	23900	19700	24133.3	3402.16	0.140973
L-201	PS(16:0_16:1)	733.489	11.2566	C38 H72 N1 O10 P1	M+H	A	45200	59900	100000	64500	33900	44400	31300	42800	267000	194000	259000	404000	181000	135000	83800	190000	156000	133000	113000	130000	114000	120000	127667	16108	0.126172
L-202	PS(16:0_18:1)	761.521	11.9208	C40 H76 N1 O10 P1	M+H	A	646000	717000	1140000	704000	483000	768000	297000	769000	1800000	1070000	1530000	2530000	1500000	1100000	818000	1250000	1310000	1170000	1010000	1160000	1060000	1170000	1.14667e+06	104051	0.0907424
L-203	PS(16:0_20:4)2	783.505	11.1945	C42 H74 N1 O10 P1	M+H	A	36300	35500	73200	49400	24100	31900	20000	38100	137000	110000	140000	221000	101000	88500	49800	110000	104000	87900	62800	84300	74300	74900	81366.7	14142.4	0.17381
L-204	PS(16:0_20:4)	783.505	11.8864	C42 H74 N1 O10 P1	M+H	A	103000	138000	143000	102000	86200	111000	90700	101000	193000	186000	203000	252000	216000	168000	141000	189000	167000	179000	147000	189000	152000	145000	163167	18159.5	0.111294
L-205	PS(16:1_18:1)	759.505	11.2899	C40 H74 N1 O10 P1	M+H	A	116000	136000	272000	198000	83800	129000	90400	159000	359000	276000	338000	565000	325000	235000	159000	265000	285000	263000	224000	233000	287000	244000	256000	26638.3	0.104056
L-206	PS(18:0_18:1)	789.552	13.2037	C42 H80 N1 O10 P1	M+H	A	126000	129000	1670000	146000	124000	1140000	97800	1220000	1090000	548000	1070000	1500000	1000000	840000	580000	886000	797000	600000	517000	591000	567000	589000	610167	96300.4	0.157826
L-207	PS(18:0_20:2)	815.568	12.736	C44 H82 N1 O10 P1	M+H	A	42000	30000	70500	40300	27200	33100	24700	72300	233000	120000	218000	335000	165000	122000	88000	129000	152000	135000	107000	95800	117000	106000	118800	20976.2	0.176567
L-208	PS(18:0_20:4)	811.536	12.5883	C44 H78 N1 O10 P1	M+H	A	208000	215000	296000	213000	164000	224000	163000	240000	803000	510000	875000	1060000	907000	841000	652000	803000	671000	645000	629000	659000	658000	656000	653000	14380.5	0.0220223
L-209	PS(18:0_22:3)	841.583	12.932	C46 H84 N1 O10 P1	M+H	A	87400	90400	149000	99000	66000	79300	58900	97300	722000	353000	544000	812000	504000	368000	325000	477000	447000	334000	249000	306000	349000	307000	332000	65890.8	0.198466
L-210	PS(18:0_22:4)	839.568	12.4268	C46 H82 N1 O10 P1	M+H	A	1170000	1060000	1890000	1170000	955000	1190000	817000	1240000	778000	626000	635000	1060000	811000	561000	410000	578000	1040000	1000000	807000	973000	839000	962000	936833	92739.2	0.0989923
L-211	PS(18:0_24:4)	867.599	12.8565	C48 H86 N1 O10 P1	M-H	C	384000	401000	419000	17900	355000	416000	386000	378000	23500	19600	255000	42700	270000	41800	60200	38900	338000	320000	324000	128000	168000	197000	245833	92122.6	0.374736
L-212	PS(18:1_18:1)	787.536	11.9391	C42 H78 N1 O10 P1	M+H	A	263000	274000	494000	332000	172000	275000	190000	289000	951000	609000	808000	1480000	887000	531000	392000	700000	645000	568000	479000	564000	534000	553000	557167	53931.1	0.0967953
L-213	PS(18:1_20:4)	809.521	11.3039	C44 H76 N1 O10 P1	M+H	A	49800	70300	268000	89400	37600	55700	49400	70500	381000	156000	291000	517000	186000	233000	140000	152000	272000	191000	235000	260000	263000	254000	245833	29566.3	0.12027
L-214	PS(20:2_22:6)	859.536	12.8835	C48 H78 N1 O10 P1	M-H	C	34800	35900	33200	39100	68900	83100	83300	71600	27100	11000	18600	22800	24400	40500	52700	49300	30500	27100	27200	20000	12900	13200	21816.7	7607.21	0.348688
L-215	PS(20:3_20:3)	835.536	11.3305	C46 H78 N1 O10 P1	M+H	A	137000	1320000	269000	1630000	94500	146000	1590000	149000	273000	198000	242000	441000	202000	175000	123000	246000	233000	225000	194000	207000	205000	204000	211333	14624.2	0.0691996
L-216	PS(20:3_20:4)	833.521	11.9522	C46 H76 N1 O10 P1	M+H	A	237000	219000	332000	254000	178000	224000	166000	231000	222000	191000	217000	284000	230000	179000	175000	212000	272000	248000	233000	231000	223000	226000	238833	18411	0.0770874
L-217	PS(20:3_22:5)	859.536	12.1094	C48 H78 N1 O10 P1	M+H	A	243000	232000	312000	250000	230000	256000	179000	276000	195000	145000	190000	218000	197000	173000	131000	190000	215000	234000	214000	225000	214000	226000	221333	8286.54	0.0374392
L-218	PS(20:3_22:6)	857.521	11.7643	C48 H76 N1 O10 P1	M+H	A	288000	230000	384000	300000	313000	470000	333000	467000	532000	314000	351000	491000	360000	506000	419000	609000	486000	498000	373000	416000	380000	468000	436833	54532.3	0.124835
L-219	PS(20:4_22:6)	855.505	10.9415	C48 H74 N1 O10 P1	M+H	A	9700	7030	14600	12400	13100	22800	21000	22800	59100	29900	29600	54400	30900	45800	35900	54300	31600	27900	28400	29200	27100	29700	28983.3	1579.13	0.0544842
L-220	PS(22:3_20:4)	861.552	11.3488	C48 H80 N1 O10 P1	M+H	A	88500	104000	199000	153000	72000	105000	83800	117000	155000	63500	106000	174000	122000	43400	56000	112000	156000	145000	109000	119000	113000	137000	129833	18978.1	0.146172
L-221	PS(22:3_22:6)	885.552	11.3443	C50 H80 N1 O10 P1	M+H	A	148000	148000	283000	206000	170000	251000	173000	240000	567000	324000	388000	705000	460000	387000	275000	503000	366000	389000	312000	354000	326000	362000	351500	28083.8	0.079897
L-222	PS(22:4_22:6)	883.536	10.7444	C50 H78 N1 O10 P1	M+H	A	22400	24200	41100	30400	39900	52100	42500	50700	25500	12900	12800	35200	18600	18000	13800	25700	38000	33300	27300	31200	27600	34800	32033.3	4186.01	0.130677
L-223	PS(22:6_18:0)	835.536	12.3594	C46 H78 N1 O10 P1	M+H	A	627000	571000	808000	652000	594000	799000	591000	736000	779000	545000	618000	761000	2820000	665000	572000	687000	723000	723000	615000	694000	666000	542000	660500	70820.2	0.107222
L-224	PS(22:6_18:1)	833.521	11.2859	C46 H76 N1 O10 P1	M+H	A	26400	106000	52700	42600	45500	74300	48500	73400	163000	66700	255000	180000	85800	313000	65500	128000	80000	77600	66800	75800	78400	81500	76683.3	5223.95	0.0681237
L-225	PS(24:7_18:1)	859.536	11.0774	C48 H78 N1 O10 P1	M+H	B	30200	25100	60500	33700	21200	33900	27300	34600	80200	36700	57500	122000	71700	43200	35800	63600	64500	56800	49500	55900	53700	42700	53850	7342.96	0.136359
L-226	PS(26:8_16:0)	859.536	10.9077	C48 H78 N1 O10 P1	M+H	B	22100	19400	44900	25000	15700	26400	19600	25400	40500	15200	25200	58000	38700	23200	17900	29700	32600	27000	30700	26900	29000	19600	27633.3	4503.63	0.162978
L-227	PS(O-18:1_20:4)	795.541	12.2473	C44 H78 N1 O9 P1	M-H	C	35800	25800	46300	34600	22900	29500	37200	26200	47100	38800	37700	49700	35300	40600	41600	33500	23500	23000	20900	9110	11000	15500	17168.3	6225.63	0.362623
L-228	SM(d32:1)	674.536	11.0685	C37 H75 N2 O6 P1	M+H	A	48200	43400	79600	75300	38000	58700	52200	59000	305000	224000	251000	397000	238000	186000	134000	234000	193000	180000	149000	174000	162000	183000	173500	15782.9	0.0909677
L-229	SM(d34:0)	704.583	12.3725	C39 H81 N2 O6 P1	M+H	C	578000	591000	823000	838000	456000	620000	522000	679000	3040000	2550000	2870000	3430000	2220000	2080000	1650000	2460000	1880000	1810000	1570000	1690000	1740000	1820000	1.75167e+06	110890	0.0633056
L-230	SM(d34:1)	702.568	12.0207	C39 H79 N2 O6 P1	M+H	C	1590000	1660000	2810000	2580000	1480000	2080000	1830000	2230000	23200000	17900000	20000000	26600000	17900000	16100000	12000000	19500000	12800000	12400000	11700000	12400000	11500000	13400000	1.23667e+07	700476	0.0566423
L-231	SM(d34:2)	700.552	11.2621	C39 H77 N2 O6 P1	M+H	C	46100	45600	76600	73900	47000	66800	46700	66200	830000	574000	669000	928000	509000	484000	301000	621000	412000	378000	293000	390000	324000	368000	360833	44210.5	0.122523
L-232	SM(d36:0)	732.615	13.21	C41 H85 N2 O6 P1	M+H	C	377000	432000	661000	660000	314000	476000	386000	531000	1400000	1020000	1120000	1630000	916000	807000	621000	979000	941000	890000	732000	862000	791000	866000	847000	74339.8	0.0877683
L-233	SM(d36:1)	730.599	12.8924	C41 H83 N2 O6 P1	M+H	C	7020000	6970000	11100000	9930000	6460000	8890000	7280000	9070000	24900000	20200000	21800000	27700000	18900000	18200000	14400000	20800000	17500000	16700000	15500000	16600000	16200000	16900000	1.65667e+07	674290	0.0407016
L-234	SM(d36:2)	728.583	12.1327	C41 H81 N2 O6 P1	M+H	C	310000	336000	502000	534000	487000	716000	426000	725000	2040000	1060000	1230000	2240000	1090000	1410000	999000	1690000	1330000	1360000	1200000	1290000	1260000	1320000	1.29333e+06	57154.8	0.0441918
L-235	SM(d38:0)	760.646	14.022	C43 H89 N2 O6 P1	M+H	A	9530	12100	17900	19600	7040	14000	12200	15700	45200	43900	41000	73000	39500	30700	24600	20600	29200	33700	27900	33000	24800	31200	29966.7	3353.01	0.111891
L-236	SM(d38:1)	758.63	13.687	C43 H87 N2 O6 P1	M+H	C	252000	279000	430000	395000	218000	327000	276000	334000	2470000	1810000	1920000	3120000	1710000	1450000	1020000	1710000	1410000	1210000	1080000	1230000	1080000	1310000	1220000	129306	0.105988
L-237	SM(d38:2)	756.615	12.9485	C43 H85 N2 O6 P1	M+H	C	14500	73000	37600	116000	63500	33200	232000	37800	262000	219000	232000	324000	233000	180000	109000	194000	174000	130000	136000	123000	174000	138000	145833	22435.8	0.153846
L-238	SM(d40:0)	788.677	14.795	C45 H93 N2 O6 P1	M+H	C	2540	3090	5300	8380	1850	2470	3200	1690	13600	18600	16400	21800	11000	9450	2040	13200	15400	12000	9140	8730	8020	7640	10155	2995.27	0.294956
L-239	SM(d40:1)	786.662	14.4549	C45 H91 N2 O6 P1	M+H	C	96500	107000	170000	154000	77600	130000	96100	132000	1050000	907000	954000	1400000	836000	743000	571000	839000	640000	594000	515000	577000	512000	594000	572000	49932	0.0872936
L-240	SM(d40:2)	784.646	13.4989	C45 H89 N2 O6 P1	M+H	C	28800	37200	51600	48800	25500	37000	33500	41200	927000	686000	719000	1110000	577000	534000	389000	688000	432000	398000	349000	391000	362000	402000	389000	29772.5	0.0765359
L-241	SM(d42:1)2	814.693	14.5357	C47 H95 N2 O6 P1	M+H	C	30200	41700	64300	65400	23100	42300	35600	40200	197000	155000	175000	244000	143000	118000	88100	138000	116000	119000	96600	101000	97000	110000	106600	9769.34	0.0916448
L-242	SM(d42:1)	814.693	15.1947	C47 H95 N2 O6 P1	M+H	C	69700	65000	117000	94900	48000	79000	58800	87100	605000	522000	554000	866000	507000	430000	307000	475000	361000	325000	291000	341000	322000	356000	332667	25788.9	0.0775217
L-243	SM(d42:2)	812.677	14.2097	C47 H93 N2 O6 P1	M+H	C	515000	554000	944000	862000	422000	686000	530000	726000	8620000	6420000	7230000	10600000	6260000	5400000	3790000	6300000	4280000	4170000	3670000	4160000	3960000	4280000	4.08667e+06	235259	0.0575674
L-244	SM(d44:2)	840.708	14.9533	C49 H97 N2 O6 P1	M+H	C	NaN	735	722	925	2630	815	NaN	1190	44000	38000	33700	54100	33100	27900	22200	36000	19100	18700	16800	17100	19100	19200	18333.3	1089.34	0.0594187
L-245	SPH(d20:1)	327.314	8.2263	C20 H41 N1 O2	M+H	C	35800	41600	85300	74900	29400	45500	46000	51400	201000	149000	203000	195000	98500	115000	85600	126000	120000	109000	89300	116000	94500	113000	106967	12325	0.115223
L-246	TG(14:0_14:0_16:1)	748.658	17.0785	C47 H88 O6	M+NH4	A	1090	693	4090	3940	2500	6580	25000	3320	41200	26300	34500	42000	20000	27300	17900	22200	21800	21400	17400	11300	13300	22900	18016.7	4844.55	0.268893
L-247	TG(14:0_16:0_16:1)	776.689	17.7145	C49 H92 O6	M+NH4	A	19200	22100	46400	39300	22900	41200	88400	24800	223000	190000	194000	285000	159000	136000	98500	155000	148000	120000	117000	120000	124000	125000	125667	11325.5	0.0901232
L-248	TG(14:0_16:0_18:1)	804.721	18.3182	C51 H96 O6	M+NH4	A	88800	77000	143000	134000	68300	107000	187000	107000	824000	796000	751000	1310000	645000	548000	354000	616000	551000	524000	485000	485000	454000	487000	497667	34290.9	0.0689034
L-249	TG(14:0_16:1_16:1)	774.674	17.0701	C49 H90 O6	M+NH4	A	5090	797	8380	5830	3600	9230	40300	9410	94300	69900	69800	108000	44700	57600	36300	60700	53600	47500	39800	44600	41700	41900	44850	5055.2	0.112713
L-250	TG(14:0_16:1_18:1)	802.705	17.6818	C51 H94 O6	M+NH4	A	42700	40500	92900	70500	39300	57300	127000	51800	559000	511000	416000	693000	351000	362000	267000	376000	313000	242000	282000	331000	243000	312000	287167	38007.5	0.132353
L-251	TG(15:0_15:0_18:1)+D7:(s)	811.765	18.2562	C51 H89 D7 O6	M+NH4	A	13800000	15600000	26000000	26100000	13900000	19500000	17400000	20300000	19500000	16900000	20700000	28400000	17800000	14900000	10700000	17300000	21900000	21100000	18200000	20600000	18100000	19700000	1.99333e+07	1.55521e+06	0.0780204
L-252	TG(16:0_16:0_18:1)	832.752	18.8556	C53 H100 O6	M+NH4	A	168000	181000	281000	271000	150000	222000	235000	203000	1350000	1120000	1220000	1920000	1070000	852000	552000	937000	882000	800000	705000	822000	685000	826000	786667	76246.1	0.096923
L-253	TG(16:0_16:0_20:4)	854.736	18.3572	C55 H98 O6	M+H	B	49700	43800	81900	77700	37500	61400	61400	56300	347000	312000	335000	479000	310000	237000	168000	265000	232000	220000	200000	222000	207000	248000	221500	17248.2	0.0778699
L-254	TG(16:0_16:0_22:6)	878.736	18.2906	C57 H98 O6	M+NH4	A	1830	3430	9120	10200	14800	26100	17700	18200	170000	61200	80200	96700	52500	111000	63700	87400	49300	47800	43800	48400	38400	49200	46150	4303.37	0.0932475
L-255	TG(16:0_16:0_22:6)2	878.736	18.0512	C57 H98 O6	M+NH4	A	1830	3430	9120	10200	14800	26100	17700	18200	170000	61200	80200	96700	52500	111000	63700	87400	49300	47800	43800	48400	38400	49200	46150	4303.37	0.0932475
L-256	TG(16:0_16:1_16:2)	800.689	17.2812	C51 H92 O6	M+NH4	A	847	988	7060	6950	1140	4940	18900	4770	183000	141000	137000	207000	108000	113000	63900	115000	94400	77800	67600	95300	79400	81600	82683.3	10580.8	0.127968
L-257	TG(16:0_16:1_18:1)	830.736	18.2199	C53 H98 O6	M+NH4	A	131000	179000	307000	240000	122000	182000	236000	179000	1790000	1550000	1460000	2290000	1340000	1130000	747000	1170000	1040000	1030000	860000	956000	904000	980000	961667	70477.4	0.0732867
L-258	TG(16:0_18:0_18:1)	860.783	19.3915	C55 H104 O6	M+NH4	A	128000	136000	212000	214000	114000	181000	124000	170000	533000	475000	555000	780000	457000	366000	240000	401000	423000	377000	337000	369000	351000	367000	370667	29378	0.0792572
L-259	TG(16:0_18:0_22:6)	906.768	19.0651	C59 H102 O6	M+NH4	A	8030	6700	25700	21300	6990	37400	21900	39200	273000	140000	152000	181000	97700	173000	100000	156000	120000	108000	92600	101000	89100	84800	99250	13162.3	0.132618
L-260	TG(16:0_18:1_18:1)	858.768	18.7482	C55 H102 O6	M+NH4	A	264000	247000	428000	387000	200000	309000	317000	332000	2410000	1810000	1890000	2890000	1640000	1500000	1020000	1610000	1380000	1300000	1080000	1240000	1180000	1290000	1245000	104642	0.08405
L-261	TG(16:0_18:1_22:3)	910.799	18.9575	C59 H106 O6	M+NH4	A	16400	15200	14000	36000	11400	29600	22500	23400	617000	375000	431000	548000	278000	383000	164000	332000	266000	270000	204000	236000	220000	243000	239833	25678.1	0.107067
L-262	TG(16:0_18:1_22:5)	906.768	18.6231	C59 H102 O6	M+NH4	A	9050	6720	28300	21300	6790	37400	23700	39200	319000	152000	167000	203000	107000	194000	110000	166000	120000	112000	96100	103000	95800	94200	103517	10443.1	0.100883
L-263	TG(16:1_16:1_18:1)	828.721	17.7879	C53 H96 O6	M+NH4	A	23000	24300	77100	72100	19000	49400	71500	41000	505000	392000	400000	589000	301000	326000	192000	311000	270000	252000	219000	245000	239000	247000	245333	16669.3	0.0679457
L-264	TG(16:1_18:1_16:2)	826.705	17.872	C53 H94 O6	M+NH4	A	NaN	885	2520	3050	NaN	803	2840	2140	142000	85800	100000	145000	66900	83200	45900	76900	49500	52400	40700	46100	38900	46500	45683.3	5125.78	0.112203
L-265	TG(16:1_18:1_18:1)	856.752	18.2245	C55 H100 O6	M+NH4	A	131000	153000	277000	282000	125000	190000	206000	178000	1300000	957000	888000	1360000	849000	822000	534000	795000	721000	694000	613000	691000	588000	658000	660833	51440.9	0.0778425
L-266	TG(16:1_18:1_20:1)	884.783	18.665	C57 H104 O6	M+NH4	A	94100	116000	240000	198000	103000	134000	165000	129000	1230000	822000	1020000	1280000	735000	740000	477000	743000	600000	571000	513000	593000	542000	569000	564667	32537.2	0.0576219
L-267	TG(18:0_16:1_20:1)	886.799	19.2774	C57 H106 O6	M+NH4	A	71100	70200	114000	122000	54700	92100	83700	108000	644000	490000	518000	735000	420000	408000	272000	387000	374000	348000	291000	338000	313000	347000	335167	29198.7	0.0871171
L-268	TG(18:0_18:1_20:1)	914.83	19.7242	C59 H110 O6	M+NH4	A	1140	929	4540	5760	1300	2480	3990	3040	72200	51200	53000	74400	42500	41300	22100	34700	32900	26400	22300	32500	24000	19000	26183.3	5594.79	0.213678
L-269	TG(18:1_18:1_16:2)	854.736	17.834	C55 H98 O6	M+NH4	A	27000	36300	64800	73700	20700	38600	44400	44100	458000	304000	246000	457000	257000	289000	153000	248000	206000	234000	193000	157000	155000	227000	195333	33803.4	0.173055
L-270	TG(18:1_18:1_18:2)	882.768	18.275	C57 H102 O6	M+NH4	A	68500	80700	154000	145000	52800	118000	109000	103000	726000	489000	592000	786000	430000	450000	272000	424000	336000	387000	307000	306000	344000	365000	340833	31958.8	0.0937667
L-271	TG(18:1_18:1_20:1)	912.815	19.171	C59 H108 O6	M+NH4	A	4250	5310	19100	11300	3770	9290	6750	11500	260000	193000	213000	271000	154000	176000	95900	172000	140000	120000	97700	110000	104000	127000	116450	15663.2	0.134506
L-272	TG(18:1_18:1_20:3)	908.783	18.4888	C59 H104 O6	M+NH4	A	20700	25300	52200	50900	14400	32100	19400	46400	521000	328000	394000	225000	273000	320000	196000	300000	228000	235000	193000	218000	197000	216000	214500	16646.3	0.0776052
L-273	TG(18:1_18:1_22:1)	940.846	19.6236	C61 H112 O6	M+NH4	A	NaN	NaN	NaN	1110	NaN	NaN	NaN	NaN	45200	30800	37000	52000	21700	19300	3440	11600	19900	12200	9740	10300	17700	12900	13790	4111.52	0.298152
L-274	TG(18:1_18:1_22:3)	936.815	18.8613	C61 H108 O6	M+NH4	A	0.01	NaN	3390	3160	NaN	NaN	1070	NaN	260000	147000	178000	196000	107000	171000	83300	126000	83700	85000	74100	77800	58000	82000	76766.7	10036.1	0.130735
L-275	TG(18:1_18:1_22:4)	934.799	18.4793	C61 H106 O6	M+NH4	A	NaN	0	5670	5330	4300	2140	4150	5430	152000	87900	97300	115000	62900	113000	51500	70400	60100	50900	36900	49600	43200	52500	48866.7	7992.16	0.16355
L-276	TG(18:1_18:1_22:6)	930.768	18.3557	C61 H102 O6	M+NH4	A	NaN	NaN	NaN	985	911	3580	2220	4220	151000	15100	17400	17000	3180	93400	48300	73700	26200	23000	14400	24900	19600	26700	22466.7	4719.18	0.210053
L-277	TG(18:1_18:1_24:3)	964.846	19.2941	C63 H112 O6	M+NH4	A	NaN	NaN	NaN	NaN	NaN	NaN	NaN	NaN	58700	25700	26800	47100	18500	27700	12800	31700	6770	10000	14800	7460	11200	7890	9686.67	3007.57	0.310486
L-278	TG(18:1_18:2_18:2)	880.752	18.2437	C57 H100 O6	M+NH4	A	31800	15900	28000	33800	28400	19000	20800	24100	198000	140000	131000	175000	176000	224000	78200	117000	95800	161000	61200	101000	104000	108000	105167	32140	0.305611
L-279	TG(18:1_20:1_20:2)	938.83	19.3838	C61 H110 O6	M+NH4	A	2230	NaN	1300	NaN	0.00451	824	NaN	NaN	178000	102000	104000	128000	68300	99600	43600	79600	50300	53800	40500	39600	45000	53900	47183.3	6411.68	0.135889
